# Supplementary material for: Exploring the Role of MicroRNAs in Progesterone and Estrogen Receptor Expression in Endometriosis
Source: Biomedicines. 2024 Sep 28;12(10):2218. doi: 10.3390/biomedicines12102218 (PMC11504708; doi:10.3390/biomedicines12102218)
Supplement: Supplementary file 1 [file biomedicines-12-02218-s001.zip]

Archive with 7 entries (7 files):
- Supplementary Figure S1 H&E Staining.pdf
- Supplementary Table S1 Total number of reads in NGS.xlsx
- Supplementary Table S2 Reads alignment with reference genome.xlsx
- Supplementary Table S3 Small RNA Classification.xlsx
- Supplementary Table S4 Gene expression TPM and CPM.xlsx
- Supplementary Table S5 miRNA Validation qPCR Raw Data.xlsx
- Supplementary Table S6 mRNA qPCR Raw Data.xlsx
