# Supplementary material for: Exploring the Role of MicroRNAs in Progesterone and Estrogen Receptor Expression in Endometriosis
Source: Biomedicines. 2024 Sep 28;12(10):2218. doi: 10.3390/biomedicines12102218 (PMC11504708; doi:10.3390/biomedicines12102218)
Supplement: Supplementary file 1 [file biomedicines-12-02218-s001.zip › Supplementary Table S1 Total number of reads in NGS.xlsx]

## Sheet: data_statistics
Raw sequencing data
Group	Sample name	Sequence type	Raw tag count	Low quallity tag count	Invalid adapter tag count	PolyA tag count	Short valid length tag	Clean tag count	Q20 of clean tag (%)	Percentage of clean tag(%)
Control	C11	SE50	28634496	110714	522504	1618	571968	27427692	98.8	95.79
Control	C19	SE50	29629629	353977	1491098	436	3764242	24019876	98.5	81.07
Control	C28-1	SE50	28434025	325010	994913	1026	2181316	24931760	98.5	87.68
Control	C28-2	SE50	29541750	344159	1031839	2280	1030703	27132769	98.4	91.85
Control	C38	SE50	28368840	108113	671964	965	541666	27046132	98.8	95.34
Control	C45	SE50	28355772	305055	959284	495	1024859	26066079	98.7	91.93
Eutopic	Eu1	SE50	28195075	91101	707179	1387	1457238	25938170	98.9	92
Eutopic	Seu02	SE50	29043996	96080	1002750	1013	1224136	26720017	99	92
Eutopic	Seu25	SE50	28161627	314965	1472122	943	1386358	24987239	98.5	88.73
Eutopic	Seu26	SE50	28992857	101973	587469	1131	361038	27941246	98.9	96.37
Eutopic	Seu32	SE50	28615388	332590	960666	876	1125155	26196101	98.4	91.55
Eutopic	Seu40-1	SE50	28662113	100105	609178	1062	361209	27590559	98.9	96.26
Eutopic	Seu40-2	SE50	29963863	363326	843481	891	1029538	27726627	98.5	92.53
Ectopic	Sec35	SE50	28197684	96003	564170	832	860721	26675958	98.9	94.6
Ectopic	Sec37	SE50	30067676	367162	1339849	944	1148552	27211169	98.2	90.5
Reads after filtering
Group	sample_name	sequence_type	raw_tag_count	low_quality_tag_count	invalid_adapter_tag_count	polya_tag_count	short_valid_length_tag	clean_tag_count	q20_of_clean_tag	percentage_of_clean_tag
Control	C-11	SE50	30198988	116103	551674	1701	603441	28926069	98.8	95.78
Control	C-19	SE50	30198988	363256	1519449	446	3836630	24479207	98.5	81.06
Control	C-28-1	SE50	30198988	351949	1056500	1087	2316487	26472965	98.5	87.66
Control	C-28-2	SE50	30198988	354847	1054853	2324	1053532	27733432	98.4	91.84
Control	C-38	SE50	30198988	114866	714569	1029	576568	28791956	98.8	95.34
Control	C-45	SE50	30198988	332173	1021104	536	1091074	27754101	98.7	91.9
Eutopic	Seu-01	SE50	30198988	98671	757372	1480	1561142	27780323	98.9	91.99
Eutopic	Seu-02	SE50	30198988	99936	1042356	1048	1272875	27782773	98.9	92
Eutopic	Seu-25	SE50	30198988	345576	1579013	1009	1486370	26787020	98.5	88.7
Eutopic	Seu-26	SE50	30198988	106024	612002	1173	376041	29103748	98.9	96.37
Eutopic	Seu-32	SE50	30198988	357723	1013385	931	1187514	27639435	98.4	91.52
Eutopic	Seu-40-1	SE50	30198988	104881	641663	1133	380458	29070853	99	96.26
Eutopic	Seu-40-2	SE50	30198988	366125	850103	901	1037479	27944380	98.5	92.53
Ectopic	Sec-35	SE50	30198988	102725	604390	889	921224	28569760	98.9	94.61
Ectopic	Sec-37	SE50	30198988	369094	1345604	947	1153575	27329768	98.2	90.5
