# Supplementary material for: Exploring the Role of MicroRNAs in Progesterone and Estrogen Receptor Expression in Endometriosis
Source: Biomedicines. 2024 Sep 28;12(10):2218. doi: 10.3390/biomedicines12102218 (PMC11504708; doi:10.3390/biomedicines12102218)
Supplement: Supplementary file 1 [file biomedicines-12-02218-s001.zip › Supplementary Table S2 Reads alignment with reference genome.xlsx]

## Sheet: GenomeMappingSummary
Reads alignment to the reference genome
Sample name	Group	Total clean reads	Total mapping genome ratio
C-11	Control	27.59	97.03
C-19	Control	23.35	92.27
C-28-1	Control	25.25	94.28
C-28-2	Control	26.45	95.26
C-38	Control	27.46	95.1
C-45	Control	26.47	96.47
Seu-01	Eutopic	26.49	94.59
Seu-02	Eutopic	26.5	95.1
Seu-25	Eutopic	25.55	94.66
Seu-26	Eutopic	27.76	96.75
Seu-32	Eutopic	26.36	96.07
Seu-40-1	Eutopic	27.72	96.51
Seu-40-2	Eutopic	26.65	95.9
Sec-35	Eutopic	27.25	96.11
Sec-37	Eutopic	26.06	95.19
Reference species
Species：Homo_sapiens
Source：NCBI
Reference Genome Version：GCF_000001405.39_GRCh38.p13
