# Supplementary material for: Exploring the Role of MicroRNAs in Progesterone and Estrogen Receptor Expression in Endometriosis
Source: Biomedicines. 2024 Sep 28;12(10):2218. doi: 10.3390/biomedicines12102218 (PMC11504708; doi:10.3390/biomedicines12102218)
Supplement: Supplementary file 1 [file biomedicines-12-02218-s001.zip › Supplementary Table S3 Small RNA Classification.xlsx]

## Sheet: small RNA classification
Small RNA Classification for 15 Samples
Group	Control		Control		Control		Control		Control		Control
Sample	C-11		C-19		C-28-1		C-28-2		C-38		C-45
smallrna_class	smallrna_count	smallrna_percentage	smallrna_count	smallrna_percentage	smallrna_count	smallrna_percentage	smallrna_count	smallrna_percentage	smallrna_count	smallrna_percentage	smallrna_count	smallrna_percentage
total	10997584	100	12214505	100	11607312	100	12360631	100	12629891	100	9614143	100
intergenic	3516145	31.97	2379952	19.48	1785861	15.39	2422682	19.6	2271043	17.98	977549	10.17
mature	2700716	24.56	3318272	27.17	3477101	29.96	3540848	28.65	3659634	28.98	3018348	31.39
Rfam other sncRNA	73739	0.67	114350	0.94	88220	0.76	103852	0.84	111667	0.88	66264	0.69
snRNA	4562	0.04	3638	0.03	2935	0.03	3702	0.03	12155	0.1	2876	0.03
unmap	528403	4.8	1286956	10.54	942121	8.12	780260	6.31	833669	6.6	445614	4.63
intron	7881	0.07	8777	0.07	3788	0.03	3777	0.03	4529	0.04	2744	0.03
rRNA	55306	0.5	151894	1.24	151572	1.31	82721	0.67	198916	1.57	60843	0.63
hairpin	2560603	23.28	3245640	26.57	3224960	27.78	3278626	26.52	3464727	27.43	2993771	31.14
snoRNA	53908	0.49	167382	1.37	65569	0.56	95240	0.77	111138	0.88	112767	1.17
precursor	1360997	12.38	1391332	11.39	1703608	14.68	1733523	14.02	1671445	13.23	1880910	19.56
exon	2837	0.03	2663	0.02	1256	0.01	1136	0.01	1423	0.01	951	0.01
repeat	62415	0.57	78675	0.64	56808	0.49	99442	0.8	168495	1.33	29334	0.31
tRNA	70072	0.64	64974	0.53	103513	0.89	214822	1.74	121050	0.96	22172	0.23
Group	Eutopic		Eutopic		Eutopic		Eutopic		Eutopic		Eutopic		Eutopic
Sample	Seu-01		Seu-02		Seu-25		Seu-26		Seu-32		Seu-40-1		Seu-40-2
smallrna_class	smallrna_count	smallrna_percentage	smallrna_count	smallrna_percentage	smallrna_count	smallrna_percentage	smallrna_count	smallrna_percentage	smallrna_count	smallrna_percentage	smallrna_count	smallrna_percentage	smallrna_count	smallrna_percentage
total	12810339	100	12309626	100	12569265	100	9720283	100	10379033	100	11208537	100	11449687	100
intergenic	4850970	37.87	2145844	17.43	2381521	18.95	1108012	11.4	1085486	10.46	1438420	12.83	1466741	12.81
mature	2545638	19.87	3712565	30.16	3457486	27.51	3101490	31.91	3256991	31.38	3764316	33.58	3665831	32.02
Rfam other sncRNA	112861	0.88	99597	0.81	196094	1.56	64608	0.66	76929	0.74	81150	0.72	78478	0.69
snRNA	2800	0.02	9767	0.08	3299	0.03	2964	0.03	2902	0.03	5734	0.05	5379	0.05
unmap	1193954	9.32	821241	6.67	894434	7.12	484750	4.99	492031	4.74	490513	4.38	560856	4.9
intron	7722	0.06	6038	0.05	5867	0.05	2364	0.02	2952	0.03	4064	0.04	4510	0.04
rRNA	108723	0.85	111907	0.91	118362	0.94	47999	0.49	77128	0.74	50461	0.45	63004	0.55
hairpin	2380238	18.58	3578699	29.07	3461793	27.54	2984675	30.71	3207219	30.9	3564900	31.81	3566117	31.15
snoRNA	56451	0.44	97975	0.8	156223	1.24	81484	0.84	110285	1.06	74238	0.66	67583	0.59
precursor	1233228	9.63	1539385	12.51	1671206	13.3	1729553	17.79	1997454	19.25	1676128	14.95	1895731	16.56
exon	2906	0.02	2921	0.02	2141	0.02	914	0.01	1096	0.01	1933	0.02	2025	0.02
repeat	89474	0.7	140573	1.14	77760	0.62	55850	0.57	27968	0.27	32128	0.29	42286	0.37
tRNA	225374	1.76	43114	0.35	143079	1.14	55620	0.57	40592	0.39	24552	0.22	31146	0.27
Group	Ectopic		Ectopic
Sample	Sec-35		Sec-37
smallrna_class	smallrna_count	smallrna_percentage	smallrna_count	smallrna_percentage
total	12876440	100	11884324	100
intergenic	3832731	29.77	1610945	13.56
mature	3043184	23.63	3553191	29.9
Rfam other sncRNA	165389	1.28	84886	0.71
snRNA	13673	0.11	5288	0.04
unmap	649244	5.04	653137	5.5
intron	3725	0.03	4416	0.04
rRNA	421027	3.27	72471	0.61
hairpin	2901786	22.54	3627878	30.53
snoRNA	108607	0.84	136635	1.15
precursor	1444095	11.22	2010313	16.92
exon	2007	0.02	1157	0.01
repeat	245891	1.91	42812	0.36
tRNA	45081	0.35	81195	0.68
