# Supplementary material for: Exploring the Role of MicroRNAs in Progesterone and Estrogen Receptor Expression in Endometriosis
Source: Biomedicines. 2024 Sep 28;12(10):2218. doi: 10.3390/biomedicines12102218 (PMC11504708; doi:10.3390/biomedicines12102218)
Supplement: Supplementary file 1 [file biomedicines-12-02218-s001.zip › Supplementary Table S4 Gene expression TPM and CPM.xlsx]

## Sheet: gene_expression
Gene expression levels in TPM for exp and CPM for read count
		Control	Control	Control	Control	Control	Control	Eutopic	Eutopic	Eutopic	Eutopic	Eutopic	Eutopic	Eutopic	Ectopic	Ectopic	Control	Control	Control	Control	Control	Control	Eutopic	Eutopic	Eutopic	Eutopic	Eutopic	Eutopic	Eutopic	Ectopic	Ectopic
st_gene_id	gene_id	exp_C-11	exp_C-19	exp_C-28-1	exp_C-28-2	exp_C-38	exp_C-45	exp_Seu-01	exp_Seu-02	exp_Seu-25	exp_Seu-26	exp_Seu-32	exp_Seu-40-1	exp_Seu-40-2	exp_Sec-35	exp_Sec-37	read_count_C-11	read_count_C-19	read_count_C-28-1	read_count_C-28-2	read_count_C-38	read_count_C-45	read_count_Seu-01	read_count_Seu-02	read_count_Seu-25	read_count_Seu-26	read_count_Seu-32	read_count_Seu-40-1	read_count_Seu-40-2	read_count_Sec-35	read_count_Sec-37
S9606_3	hsa-miR-140-5p	618.525	436.017	706.602	822.442	879.552	814.99	372.964	851.363	404.422	735.537	587.395	848.168	897.398	609.203	910.623	7402	6001	9283	11358	12637	9202	4809	12029	5706	8326	7059	10946	11878	8560	12671
S9606_2	hsa-miR-576-3p	1.253	1.017	2.512	4.707	1.949	2.568	1.008	2.052	1.134	2.65	2.746	2.944	3.929	1.281	1.581	15	14	33	65	28	29	13	29	16	30	33	38	52	18	22
S9606_2659	novel-hsa-miR112-3p	0	0.073	0	0.072	0	0	0.078	0	0.142	0.088	0	0.077	0.076	0	0	0	1	0	1	0	0	1	0	2	1	0	1	1	0	0
S9606_4	hsa-miR-522-5p	0	0	0	0.145	0	0	0	0	0	0	0	0	0	0	0	0	0	0	2	0	0	0	0	0	0	0	0	0	0	0
S9606_6	hsa-miR-1298-5p	2.089	0.581	0.381	0.362	2.297	1.328	0.388	0.425	0.213	3.269	0.749	1.317	0.982	0.569	0.072	25	8	5	5	33	15	5	6	3	37	9	17	13	8	1
S9606_5	hsa-miR-133a-3p	0.251	0.727	1.066	0.652	1.044	1.328	0.931	0.354	1.347	0.707	0.499	0.697	0.68	1.423	5.749	3	10	14	9	15	15	12	5	19	8	6	9	9	20	80
S9606_8	hsa-miR-4743-3p	0	0	0	0	0	0	0	0	0	0	0	0	0	0.071	0	0	0	0	0	0	0	0	0	0	0	0	0	0	1	0
S9606_9	hsa-miR-548ao-3p	0	0.073	0.076	0.217	0.209	0	0	0	0.071	0.177	0	0.077	0.151	0	0.072	0	1	1	3	3	0	0	0	1	2	0	1	2	0	1
S9606_11	hsa-miR-4649-5p	0	0.073	0	0	0.07	0	0	0.071	0	0	0	0	0	0	0	0	1	0	0	1	0	0	1	0	0	0	0	0	0	0
S9606_10	hsa-miR-5088-5p	0.084	0.073	0	0.072	0.07	0	0	0	0	0	0.083	0	0	0	0	1	1	0	1	1	0	0	0	0	0	1	0	0	0	0
S9606_2663	novel-hsa-miR285-5p	2.173	1.308	3.578	3.476	5.359	0.797	1.706	8.139	1.488	2.297	1.747	1.55	0.907	2.847	0.862	26	18	47	48	77	9	22	115	21	26	21	20	12	40	12
S9606_12	hsa-miR-665	0.418	0.073	1.37	1.376	1.044	0.974	0.543	0.425	0.284	0.265	0.749	0.697	0.68	4.626	0.575	5	1	18	19	15	11	7	6	4	3	9	9	9	65	8
S9606_13	hsa-miR-3622b-3p	0.668	0	0.076	0	1.601	0	0	0.071	0	0.53	0.083	1.395	0.076	0	1.15	8	0	1	0	23	0	0	1	0	6	1	18	1	0	16
S9606_2670	novel-hsa-miR218-3p	0.167	0	0	0	0.07	0.089	0	0.212	0.354	0	0.166	0.155	0.151	0	0	2	0	0	0	1	1	0	3	5	0	2	2	2	0	0
S9606_15	hsa-miR-1250-5p	0	0.218	0.381	0.29	0.209	0.354	0.078	0.283	0.284	0.177	0.166	0.077	0.076	0.142	0.072	0	3	5	4	3	4	1	4	4	2	2	1	1	2	1
S9606_16	hsa-miR-3622a-5p	0.251	0	0.609	0.941	0.07	0.089	0	1.132	0.851	0	0.582	0.155	0.68	0.214	0.072	3	0	8	13	1	1	0	16	12	0	7	2	9	3	1
S9606_2672	novel-hsa-miR225-3p	0	0	0	0	0.07	0	0	0.071	0.071	0	0	0	0.151	0	0	0	0	0	0	1	0	0	1	1	0	0	0	2	0	0
S9606_2671	novel-hsa-miR250-3p	0.084	0.145	0	0.072	0.209	0	0.155	0.071	0.071	0	0	0.232	0.076	0	0	1	2	0	1	3	0	2	1	1	0	0	3	1	0	0
S9606_17	hsa-miR-381-3p	95.678	84.646	192.883	159.376	118.67	248.606	176.439	144.383	91.573	146.913	218.682	164.117	146.418	321.611	194.327	1145	1165	2534	2201	1705	2807	2275	2040	1292	1663	2628	2118	1938	4519	2704
S9606_18	hsa-miR-4709-3p	0.084	0	0.076	0.145	0.07	0	0	0.071	0	0.177	0.083	0.232	0	0	0	1	0	1	2	1	0	0	1	0	2	1	3	0	0	0
S9606_2680	novel-hsa-miR13-5p	0.167	0.436	0	0.072	0.139	0.089	0.078	0	0	0	0	0.155	0.076	0.071	0.216	2	6	0	1	2	1	1	0	0	0	0	2	1	1	3
S9606_21	hsa-miR-374b-3p	9.777	8.574	18.04	16.944	18.862	7.882	9.927	16.703	15.876	11.838	11.733	16.272	23.572	14.945	10.564	117	118	237	234	271	89	128	236	224	134	141	210	312	210	147
S9606_2683	novel-hsa-miR244-5p	0	0	0	0	0	0	0	0	0	0	0	0	0.076	0	0	0	0	0	0	0	0	0	0	0	0	0	0	1	0	0
S9606_24	hsa-miR-548s	0	0.073	0	0.145	0.209	0.177	0	0.071	0	0.088	0	0.387	0	0	0.072	0	1	0	2	3	2	0	1	0	1	0	5	0	0	1
S9606_2684	novel-hsa-miR298-3p	0	0	0	0	0	0	0	0	0	0	0	0	0	0.071	0	0	0	0	0	0	0	0	0	0	0	0	0	0	1	0
S9606_25	hsa-miR-515-5p	0	0	0	0	0	0	0	0	0	0	0.083	0	0	0	0	0	0	0	0	0	0	0	0	0	0	1	0	0	0	0
S9606_26	hsa-miR-6891-5p	0	0	0	0	0	0	0	0	0	0	0	0	0	0.071	0	0	0	0	0	0	0	0	0	0	0	0	0	0	1	0
S9606_27	hsa-miR-3940-5p	0	0	0.076	0.362	0.07	0.089	0	0.071	0.071	0.088	0	0	0	0	0.072	0	0	1	5	1	1	0	1	1	1	0	0	0	0	1
S9606_2688	novel-hsa-miR279-5p	0	0	0.076	0	0.139	0	0.078	0.071	0.071	0	0.083	0	0	0	0	0	0	1	0	2	0	1	1	1	0	1	0	0	0	0
S9606_28	hsa-miR-431-3p	0.585	1.526	3.882	2.39	1.462	0.797	1.861	1.982	1.418	1.502	0.999	1.24	0.756	1.708	1.725	7	21	51	33	21	9	24	28	20	17	12	16	10	24	24
S9606_2690	novel-hsa-miR136-3p	0	0	0.076	0	0	0	0	0	0	0	0	0	0	0	0	0	0	1	0	0	0	0	0	0	0	0	0	0	0	0
S9606_30	hsa-miR-103a-2-5p	0.251	0.436	0.99	0.941	0.557	0.443	0.31	0.425	0.496	0.707	0.666	0.465	0.302	0.142	0.287	3	6	13	13	8	5	4	6	7	8	8	6	4	2	4
S9606_31	hsa-miR-6877-5p	0.084	0.218	0.076	0.145	0	0	0.078	0.071	0.142	0	0.083	0.31	0.076	0.071	0	1	3	1	2	0	0	1	1	2	0	1	4	1	1	0
S9606_2694	novel-hsa-miR167-5p	0.167	0.073	0.076	0	0	0	0	0	0	0	0	0	0	0.356	0	2	1	1	0	0	0	0	0	0	0	0	0	0	5	0
S9606_32	hsa-miR-1298-3p	0	0	0.152	0	0	0	0.078	0.071	0	0	0	0.077	0	0	0	0	0	2	0	0	0	1	1	0	0	0	1	0	0	0
S9606_34	hsa-miR-3155a	0	0.073	0	0.072	0	0	0	0	0	0	0	0	0.076	0	0	0	1	0	1	0	0	0	0	0	0	0	0	1	0	0
S9606_33	hsa-miR-3682-5p	0	0	0.152	0	0	0	0	0	0	0	0	0	0.076	0	0	0	0	2	0	0	0	0	0	0	0	0	0	1	0	0
S9606_2702	novel-hsa-miR54-5p	5.682	7.847	13.016	11.079	9.327	18.865	7.29	16.349	7.371	15.637	20.054	16.35	16.168	8.042	17.032	68	108	171	153	134	213	94	231	104	177	241	211	214	113	237
S9606_2703	novel-hsa-miR175-5p	0	0	0	0.072	0	0	0	0	0	0	0.083	0	0	0	0	0	0	0	1	0	0	0	0	0	0	1	0	0	0	0
S9606_39	hsa-miR-450a-2-3p	2.34	6.031	3.958	5.141	4.733	1.771	1.163	2.973	4.465	2.65	1.747	6.586	4.004	0.854	4.599	28	83	52	71	68	20	15	42	63	30	21	85	53	12	64
S9606_40	hsa-miR-6793-3p	0	0	0	0.072	0	0	0.078	0	0	0.177	0	0.077	0	0	0	0	0	0	1	0	0	1	0	0	2	0	1	0	0	0
S9606_42	hsa-miR-3622a-3p	0.084	0	0.076	0.145	0.139	0	0	0.071	0.142	0.088	0	0.155	0.151	0	0	1	0	1	2	2	0	0	1	2	1	0	2	2	0	0
S9606_41	hsa-miR-541-5p	0	0	0.076	0.072	0.348	0	0.155	0.142	0.071	0.088	0.166	0.077	0.076	0.214	0.144	0	0	1	1	5	0	2	2	1	1	2	1	1	3	2
S9606_43	hsa-miR-6515-3p	0.084	0.145	0	0.507	0.348	0.266	0	0.212	0.142	0.088	0.083	0.155	0	0.214	0	1	2	0	7	5	3	0	3	2	1	1	2	0	3	0
S9606_44	hsa-miR-1276	0	0.073	0	0.072	0.07	0	0.155	0	0.071	0	0	0	0	0	0	0	1	0	1	1	0	2	0	1	0	0	0	0	0	0
S9606_2710	novel-hsa-miR59-5p	0	0	0	0.072	0	0	0	0	0	0	0	0	0	0	0	0	0	0	1	0	0	0	0	0	0	0	0	0	0	0
S9606_46	hsa-miR-2276-3p	0.167	0.509	0.381	0.217	0.278	0.177	0.233	0.283	0.354	0.088	0	0.232	0.302	0.142	0.359	2	7	5	3	4	2	3	4	5	1	0	3	4	2	5
S9606_47	hsa-miR-3120-3p	62.003	88.497	132.141	96.596	122.568	165.797	56.073	104.324	88.738	94.968	196.298	87.947	109.625	57.22	112.831	742	1218	1736	1334	1761	1872	723	1474	1252	1075	2359	1135	1451	804	1570
S9606_48	hsa-miR-6780b-5p	0	0.145	0	0	0	0	0	0	0	0	0	0	0	0.142	0	0	2	0	0	0	0	0	0	0	0	0	0	0	2	0
S9606_2713	novel-hsa-miR209-3p	0.668	0.363	0.685	0.434	0.07	1.151	0.155	0.637	0.78	0.177	0.999	0.31	0.831	0.427	1.94	8	5	9	6	1	13	2	9	11	2	12	4	11	6	27
S9606_50	hsa-miR-1306-5p	2.005	1.962	3.197	2.39	2.158	0.797	1.706	2.689	2.197	2.297	1.082	2.557	2.04	0.854	1.222	24	27	42	33	31	9	22	38	31	26	13	33	27	12	17
S9606_51	hsa-miR-519b-3p	0	0	0	0	0	0.089	0	0	0	0	0	0	0	0	0	0	0	0	0	0	1	0	0	0	0	0	0	0	0	0
S9606_2715	novel-hsa-miR123-3p	0.084	0.218	0.228	0	0.139	0.266	0.155	0.142	0.213	0.177	0.166	0.465	0.453	0.142	0.144	1	3	3	0	2	3	2	2	3	2	2	6	6	2	2
S9606_52	hsa-miR-489-3p	0.418	2.616	0.457	0.507	0.487	0.443	0.776	1.416	0.638	0.795	7.073	1.782	0.453	1.423	0.791	5	36	6	7	7	5	10	20	9	9	85	23	6	20	11
S9606_53	hsa-miR-23a-3p	3374.56	3225.33	3591.24	3807.72	4006.11	3956.62	3322.24	3682.61	3439.93	5419.79	3508.56	4806.03	3626.54	4573.22	3660.03	40384	44391	47180	52585	57558	44674	42837	52032	48534	61350	42164	62024	48001	64259	50928
S9606_54	hsa-miR-6796-5p	0.084	0	0	0	0	0.177	0.155	0	0	0	0	0	0	0	0.144	1	0	0	0	0	2	2	0	0	0	0	0	0	0	2
S9606_55	hsa-miR-675-3p	8.273	11.698	20.019	15.713	9.187	29.05	9.927	16.066	15.238	14.753	19.971	8.059	11.862	15.444	11.571	99	161	263	217	132	328	128	227	215	167	240	104	157	217	161
S9606_56	hsa-miR-2110	17.13	59.143	22.683	23.896	56.099	27.456	16.054	41.475	51.74	24.559	41.356	59.277	45.557	24.268	35.79	205	814	298	330	806	310	207	586	730	278	497	765	603	341	498
S9606_57	hsa-miR-1269a	0	0	0	0	0	0	0	0	0.071	0	0	0.077	0.076	0	0.144	0	0	0	0	0	0	0	0	1	0	0	1	1	0	2
S9606_58	hsa-miR-483-3p	2.256	1.308	3.349	6.083	1.531	10.451	1.784	3.256	1.843	5.831	5.575	0.775	0.831	4.626	3.953	27	18	44	84	22	118	23	46	26	66	67	10	11	65	55
S9606_60	hsa-miR-1912-3p	0	0	0.076	0	0	0	0	0	0	0.265	0	0	0	0	0	0	0	1	0	0	0	0	0	0	3	0	0	0	0	0
S9606_59	hsa-miR-4659a-3p	1.253	0.509	0.913	0.869	0.626	1.151	1.086	1.486	1.205	0.883	0.25	1.472	0.68	0.641	0.503	15	7	12	12	9	13	14	21	17	10	3	19	9	9	7
S9606_61	hsa-miR-146a-5p	254.195	194.14	310.713	288.05	460.413	437.342	551.187	401.582	398.185	557.086	861.33	178.374	181.927	535.615	510.038	3042	2672	4082	3978	6615	4938	7107	5674	5618	6306	10351	2302	2408	7526	7097
S9606_62	hsa-miR-1289	0	0	0	0	0	0	0	0	0	0	0.166	0.232	0	0	0.072	0	0	0	0	0	0	0	0	0	0	2	3	0	0	1
S9606_63	hsa-miR-8485	0	0.073	0	0	0	0	0	0	0	0	0.083	0	0.151	0.071	0	0	1	0	0	0	0	0	0	0	0	1	0	2	1	0
S9606_65	hsa-miR-425-3p	23.982	34.876	53.815	44.895	47.955	15.499	30.092	42.395	38.77	32.51	28.625	45.562	36.491	35.228	19.691	287	480	707	620	689	175	388	599	547	368	344	588	483	495	274
S9606_66	hsa-miR-4474-3p	0.251	0.291	0.152	0.217	0.209	0.266	0	0.425	0	0.265	0.333	0.465	0.378	0.142	0.144	3	4	2	3	3	3	0	6	0	3	4	6	5	2	2
S9606_67	hsa-miR-5002-5p	0.084	0.218	0	0.145	0.07	0	0.155	0	0.496	0.353	0.083	0.077	0	0.641	0.072	1	3	0	2	1	0	2	0	7	4	1	1	0	9	1
S9606_69	hsa-let-7a-3p	57.825	15.912	132.065	77.552	103.915	66.248	43.664	107.509	8.647	53.8	114.167	77.099	116.576	61.988	49.301	692	219	1735	1071	1493	748	563	1519	122	609	1372	995	1543	871	686
S9606_70	hsa-miR-190b-3p	0.251	0.145	1.066	0.579	2.436	0.531	0.465	1.416	0.071	0.265	2.247	1.705	2.267	1.068	7.474	3	2	14	8	35	6	6	20	1	3	27	22	30	15	104
S9606_72	hsa-miR-3691-5p	0.167	0.073	0.076	0.434	0.139	0	0	0.142	0.213	0	0.083	0.155	0.076	0.071	0	2	1	1	6	2	0	0	2	3	0	1	2	1	1	0
S9606_71	hsa-miR-4488	9.359	11.117	1.598	1.593	5.22	12.399	4.343	6.016	7.655	1.944	3.994	3.797	3.626	17.579	4.815	112	153	21	22	75	140	56	85	108	22	48	49	48	247	67
S9606_73	hsa-miR-10527-5p	1.421	2.543	3.882	3.403	2.436	1.417	1.629	2.548	3.898	1.148	1.831	3.409	3.853	1.423	2.587	17	35	51	47	35	16	21	36	55	13	22	44	51	20	36
S9606_2739	novel-hsa-miR77-5p	0	0	0	0	0	0	0	0.142	0	0	0	0	0	0	0	0	0	0	0	0	0	0	2	0	0	0	0	0	0	0
S9606_74	hsa-miR-3688-5p	0	0	0	0.072	0.07	0.089	0.078	0.071	0.071	0.088	0	0.155	0.076	0	0.072	0	0	0	1	1	1	1	1	1	1	0	2	1	0	1
S9606_75	hsa-miR-532-3p	15.793	49.262	39.734	20.999	38.768	10.274	10.082	105.031	19.845	25.884	23.05	33.862	38.38	10.604	72.657	189	678	522	290	557	116	130	1484	280	293	277	437	508	149	1011
S9606_76	hsa-miR-4747-5p	0	0.073	0.228	0.072	0.07	0	0.078	0.212	0	0	0.083	0.155	0	0	0	0	1	3	1	1	0	1	3	0	0	1	2	0	0	0
S9606_77	hsa-miR-6813-3p	0	0.145	0.076	0.072	0.07	0	0	0.142	0.071	0.088	0.166	0	0.151	0.214	0	0	2	1	1	1	0	0	2	1	1	2	0	2	3	0
S9606_2746	novel-hsa-miR17-3p	0.084	0.073	0.076	0.072	0.07	0	0.155	0.142	0.071	0.088	0.083	0	0	0.142	0	1	1	1	1	1	0	2	2	1	1	1	0	0	2	0
S9606_78	hsa-miR-3150b-3p	0.084	0.145	0.076	0	0	0.089	0.078	0.142	0.142	0.177	0.083	0.077	0.076	0.142	0.216	1	2	1	0	0	1	1	2	2	2	1	1	1	2	3
S9606_79	hsa-miR-6858-5p	0.084	0	0	0	0	0	0.31	0	0.071	0	0	0	0	0	0	1	0	0	0	0	0	4	0	1	0	0	0	0	0	0
S9606_81	hsa-miR-4797-3p	0	0.073	0	0	0.07	0	0	0	0	0	0	0	0	0	0	0	1	0	0	1	0	0	0	0	0	0	0	0	0	0
S9606_83	hsa-miR-4638-5p	0	0.218	0.076	0	0.07	0	0	0.071	0.071	0.088	0	0.077	0.227	0	0	0	3	1	0	1	0	0	1	1	1	0	1	3	0	0
S9606_85	hsa-miR-6868-3p	0.167	0	0.304	0.072	0	0	0.078	0.212	0.284	0	0.083	0	0	0	0	2	0	4	1	0	0	1	3	4	0	1	0	0	0	0
S9606_86	hsa-miR-101-5p	0.167	0.363	0.228	0.434	0.278	2.48	0.078	0.425	0.496	1.148	1.165	0.387	0.453	0.285	1.797	2	5	3	6	4	28	1	6	7	13	14	5	6	4	25
S9606_2751	novel-hsa-miR315-5p	0.084	0.073	0.228	0.072	0.07	0	0.155	0.142	0.496	0	0.25	0.232	0.453	0.142	0.144	1	1	3	1	1	0	2	2	7	0	3	3	6	2	2
S9606_88	hsa-miR-6771-3p	0	0	0	0	0	0	0	0	0.071	0	0	0.155	0	0	0.072	0	0	0	0	0	0	0	0	1	0	0	2	0	0	1
S9606_89	hsa-miR-548bc	0.084	0	0.152	0.072	0.139	0.089	0.078	0.071	0.071	0	0	0.31	0.151	0.214	0.072	1	0	2	1	2	1	1	1	1	0	0	4	2	3	1
S9606_90	hsa-miR-6748-3p	0	0.073	0	0	0.139	0	0.155	0.142	0.142	0	0.083	0.155	0	0	0.072	0	1	0	0	2	0	2	2	2	0	1	2	0	0	1
S9606_91	hsa-miR-1248	0	0.291	0	0.217	0.139	0	0.078	0	0	0	0	0	0	0.071	0	0	4	0	3	2	0	1	0	0	0	0	0	0	1	0
S9606_92	hsa-miR-4463	0.084	0	0	0	0	0	0	0	0	0	0	0	0	0	0	1	0	0	0	0	0	0	0	0	0	0	0	0	0	0
S9606_2758	novel-hsa-miR38-3p	0.084	0.145	0.152	0.145	0.278	0.089	0.078	0.495	0.142	0.177	0.083	0.387	0.076	0.071	0.144	1	2	2	2	4	1	1	7	2	2	1	5	1	1	2
S9606_2762	novel-hsa-miR143-3p	0	0.073	0	0	0	0	0	0.071	0	0	0	0.077	0	0	0	0	1	0	0	0	0	0	1	0	0	0	1	0	0	0
S9606_96	hsa-miR-579-5p	1.337	1.598	1.142	1.448	1.322	1.771	2.094	1.416	2.622	0.972	1.415	2.092	2.569	1.85	1.365	16	22	15	20	19	20	27	20	37	11	17	27	34	26	19
S9606_97	hsa-miR-1306-3p	0.418	1.453	1.294	1.521	1.462	0.886	0.62	0.212	1.772	0.795	0.582	1.395	1.36	0.783	0.719	5	20	17	21	21	10	8	3	25	9	7	18	18	11	10
S9606_98	hsa-miR-3917	0	0.073	0	0	0	0	0	0	0	0	0	0	0	0	0	0	1	0	0	0	0	0	0	0	0	0	0	0	0	0
S9606_99	hsa-miR-4793-3p	0	0	0	0.072	0	0	0	0	0	0	0	0	0	0	0	0	0	0	1	0	0	0	0	0	0	0	0	0	0	0
S9606_2764	novel-hsa-miR84-3p	1.755	0.654	0.533	0.652	0.348	1.417	0.62	0.071	0.142	0.265	0.416	0	0.227	1.21	0.575	21	9	7	9	5	16	8	1	2	3	5	0	3	17	8
S9606_101	hsa-miR-496	16.963	16.493	35.623	37.436	22.203	11.779	42.113	23.781	14.671	15.46	18.972	25.648	17.981	71.951	12.145	203	227	468	517	319	133	543	336	207	175	228	331	238	1011	169
S9606_102	hsa-miR-320c	11.197	27.464	26.337	21.506	13.015	25.684	8.919	27.956	29.201	14.841	27.71	26.655	31.883	15.301	28.603	134	378	346	297	187	290	115	395	412	168	333	344	422	215	398
S9606_103	hsa-miR-6818-3p	0.334	0	0	0.072	0	0.089	0.078	0.142	0	0.177	0	0.155	0.151	0.071	0	4	0	0	1	0	1	1	2	0	2	0	2	2	1	0
S9606_2768	novel-hsa-miR118-5p	0	0	0.076	0	0	0	0	0.071	0	0	0	0.077	0	0.071	0	0	0	1	0	0	0	0	1	0	0	0	1	0	1	0
S9606_110	hsa-miR-4477a	0	0	0	0	0	0	0	0.071	0	0	0	0	0	0	0	0	0	0	0	0	0	0	1	0	0	0	0	0	0	0
S9606_109	hsa-miR-4722-5p	0	0	0	0.072	0	0	0	0	0	0.088	0.166	0	0	0	0	0	0	0	1	0	0	0	0	0	1	2	0	0	0	0
S9606_111	hsa-miR-424-3p	988.955	1939.52	765.67	1058.28	903.426	443.542	288.506	1282.39	732.156	611.24	527.316	1222.35	662.962	207.741	1027.91	11835	26694	10059	14615	12980	5008	3720	18119	10330	6919	6337	15775	8775	2919	14303
S9606_112	hsa-miR-499b-3p	0	0	0	0	0	0	0	0.071	0	0	0	0	0	0	0	0	0	0	0	0	0	0	1	0	0	0	0	0	0	0
S9606_113	hsa-miR-1277-5p	0	0	0	0	0	0	0	0	0	0	0.083	0	0	0	0	0	0	0	0	0	0	0	0	0	0	1	0	0	0	0
S9606_115	hsa-miR-4799-5p	0.167	0.145	0	0.072	0.209	0.177	0.233	0.142	0.071	0.088	0	0.232	0.302	0.071	0	2	2	0	1	3	2	3	2	1	1	0	3	4	1	0
S9606_116	hsa-miR-3074-5p	1876.21	2717.31	1639.66	2253.21	1728.27	5036.16	1323.25	3339.06	2574.95	3462.31	2323.29	3004.93	2973.55	3427.98	3366.95	22453	37399	21541	31117	24831	56863	17062	47178	36330	39192	27920	38780	39358	48167	46850
S9606_117	hsa-miR-95-5p	0	0.073	0.304	0.217	0.278	0.177	0	0.212	0	0.265	0.166	0.155	0.831	0.142	0.359	0	1	4	3	4	2	0	3	0	3	2	2	11	2	5
S9606_2781	novel-hsa-miR291-5p	0	0	0.076	0	0.07	0	0	0	0.071	0	0.083	0	0	0.071	0.072	0	0	1	0	1	0	0	0	1	0	1	0	0	1	1
S9606_120	hsa-miR-4634	0	0	0	0	0	0	0	0	0	0	0	0	0	0	0.072	0	0	0	0	0	0	0	0	0	0	0	0	0	0	1
S9606_121	hsa-miR-664b-5p	0	0	0	0	0	0	0	0	0	0	0	0.077	0	0.071	0.072	0	0	0	0	0	0	0	0	0	0	0	1	0	1	1
S9606_122	hsa-miR-10394-5p	0	0	0	0	0	0	0.078	0	0	0	0	0	0	0	0	0	0	0	0	0	0	1	0	0	0	0	0	0	0	0
S9606_2789	novel-hsa-miR255-5p	0	0.872	0.381	0.217	0.07	1.063	0.233	0.425	0.284	0.618	0.166	0.077	0.151	0.641	1.15	0	12	5	3	1	12	3	6	4	7	2	1	2	9	16
S9606_2791	novel-hsa-miR91-3p	0.585	0.145	0.533	0.145	0.348	0	0.155	0.354	0.567	0.53	0.166	0.387	0.453	0.214	0.144	7	2	7	2	5	0	2	5	8	6	2	5	6	3	2
S9606_124	hsa-miR-4525	0	0	0.076	0.145	0	0.089	0.078	0.142	0.921	0	0.083	0	0.076	0.071	0.144	0	0	1	2	0	1	1	2	13	0	1	0	1	1	2
S9606_123	hsa-miR-486-3p	4.178	4.723	1.751	1.593	1.253	1.063	3.025	1.769	2.055	2.032	0.999	1.162	1.133	1.423	1.15	50	65	23	22	18	12	39	25	29	23	12	15	15	20	16
S9606_126	hsa-miR-449a	3073.07	5672.21	6427.24	6078.89	6440.56	314.854	1107.49	4645.59	3139.83	1472.31	1106.56	4503.29	4790.33	879.857	5741.79	36776	78068	84438	83950	92535	3555	14280	65638	44300	16666	13298	58117	63405	12363	79895
S9606_128	hsa-miR-4765	0	0	0	0	0	0.089	0	0	0	0	0	0.077	0	0.071	0	0	0	0	0	0	1	0	0	0	0	0	1	0	1	0
S9606_127	hsa-miR-5001-5p	0	0.145	0	0	0	0	0.078	0	0	0	0	0	0	0	0	0	2	0	0	0	0	1	0	0	0	0	0	0	0	0
S9606_129	hsa-miR-3619-5p	0.084	0.145	0.761	0.29	0.07	0.089	0.078	0.212	0.142	0	0	0.387	0.227	0	0.072	1	2	10	4	1	1	1	3	2	0	0	5	3	0	1
S9606_132	hsa-miR-487b-3p	87.239	68.516	130.466	117.088	121.385	93.349	132.387	126.689	65.561	98.325	88.205	129.79	110.229	220.196	98.601	1044	943	1714	1617	1744	1054	1707	1790	925	1113	1060	1675	1459	3094	1372
S9606_131	hsa-miR-7113-5p	0.084	0.145	0.076	0.072	0	0.089	0	0.071	0.142	0.088	0	0	0.076	0	0	1	2	1	1	0	1	0	1	2	1	0	0	1	0	0
S9606_130	hsa-miR-766-3p	4.262	13.369	11.342	10.427	8.004	15.233	26.136	10.121	30.406	8.216	8.987	10.383	12.315	63.34	10.277	51	184	149	144	115	172	337	143	429	93	108	134	163	890	143
S9606_2795	novel-hsa-miR179-5p	0	0	0	0	0	0	0	0	0	0	0	0.077	0	0	0	0	0	0	0	0	0	0	0	0	0	0	1	0	0	0
S9606_2796	novel-hsa-miR192-5p	0	0.073	0	0.072	0	0	0.078	0.071	0	0.088	0	0	0	0.142	0.144	0	1	0	1	0	0	1	1	0	1	0	0	0	2	2
S9606_2797	novel-hsa-miR165-5p	0.167	0.073	0	0.145	0.07	0.266	0.31	0.212	0.567	0.088	0.582	0.077	0.076	0.214	0.216	2	1	0	2	1	3	4	3	8	1	7	1	1	3	3
S9606_133	hsa-miR-330-3p	3.51	5.813	5.176	8.4	4.037	3.72	7.135	4.105	12.9	5.036	4.161	10.693	7.48	3.558	5.031	42	80	68	116	58	42	92	58	182	57	50	138	99	50	70
S9606_136	hsa-miR-489-5p	0	0	0	0	0	0	0	0	0	0	0.083	0	0.076	0	0	0	0	0	0	0	0	0	0	0	0	1	0	1	0	0
S9606_2800	novel-hsa-miR116-5p	1.337	2.325	0.837	0.362	0.487	0.266	1.706	0.92	1.134	0.177	0.333	1.007	0.453	0.498	0.862	16	32	11	5	7	3	22	13	16	2	4	13	6	7	12
S9606_137	hsa-miR-92b-5p	2.59	16.929	12.483	4.707	5.847	3.985	2.559	7.927	4.465	1.59	5.076	6.431	10.124	2.633	24.219	31	233	164	65	84	45	33	112	63	18	61	83	134	37	337
S9606_2801	novel-hsa-miR299-5p	0.167	1.163	1.446	1.376	2.297	0.177	0.078	2.406	0.709	1.679	0.083	0.077	1.964	1.423	0.575	2	16	19	19	33	2	1	34	10	19	1	1	26	20	8
S9606_138	hsa-miR-6829-3p	0	0.218	0	0	0.07	0.089	0	0.071	0.284	0	0.083	0.31	0.076	0	0.072	0	3	0	0	1	1	0	1	4	0	1	4	1	0	1
S9606_139	hsa-miR-6766-3p	0.251	0.145	0.152	0.579	0.209	0	0.155	0.142	0.567	0.353	0.166	0.155	0.227	0.142	0.216	3	2	2	8	3	0	2	2	8	4	2	2	3	2	3
S9606_141	hsa-miR-4710	0	0	0	0	0	0	0	0.071	0	0	0.083	0	0	0	0	0	0	0	0	0	0	0	1	0	0	1	0	0	0	0
S9606_2807	novel-hsa-miR222-5p	0.084	0	0	0	0	0	0	0.071	0	0	0	0.077	0	0	0	1	0	0	0	0	0	0	1	0	0	0	1	0	0	0
S9606_142	hsa-miR-3910	0	0.073	0.076	0	0	0	0.078	0.212	0	0	0.25	0.155	0	0.142	0.072	0	1	1	0	0	0	1	3	0	0	3	2	0	2	1
S9606_2808	novel-hsa-miR243-5p	0	1.09	0	0.362	0.557	0.974	0.31	0.495	0.142	0.618	0	0.077	0.378	3.63	2.228	0	15	0	5	8	11	4	7	2	7	0	1	5	51	31
S9606_143	hsa-miR-11400	0.167	0.218	0	0	0	0	0	0	0.142	0.088	0	0	0	0	0	2	3	0	0	0	0	0	0	2	1	0	0	0	0	0
S9606_144	hsa-miR-10524-5p	0	0	0	0	0	0	0.078	0	0	0	0	0	0	0	0	0	0	0	0	0	0	1	0	0	0	0	0	0	0	0
S9606_145	hsa-miR-885-5p	1.337	5.159	3.121	3.838	9.187	0.709	5.894	13.377	18.995	2.474	3.828	31.924	42.309	3.63	11.642	16	71	41	53	132	8	76	189	268	28	46	412	560	51	162
S9606_149	hsa-miR-3124-5p	0.334	0.654	0.609	0.724	1.114	0.709	0.388	0.779	0.992	0.088	0.582	0.775	0.529	0.214	0.503	4	9	8	10	16	8	5	11	14	1	7	10	7	3	7
S9606_150	hsa-miR-103a-1-5p	0.167	0.073	0.685	0.145	0	0.089	0.078	0.142	0.142	0.177	0.25	0.155	0.076	0.285	0.287	2	1	9	2	0	1	1	2	2	2	3	2	1	4	4
S9606_151	hsa-miR-4750-5p	0.084	0	0.076	0.072	0	0	0	0	0	0.177	0.166	0.077	0.076	0.214	0	1	0	1	1	0	0	0	0	0	2	2	1	1	3	0
S9606_152	hsa-miR-191-3p	1.17	2.906	4.491	4.634	3.41	1.328	2.327	2.477	4.678	3.887	1.581	2.17	1.435	2.918	2.659	14	40	59	64	49	15	30	35	66	44	19	28	19	41	37
S9606_2817	novel-hsa-miR31-5p	0	0	0	0	0	0	0	0	0.071	0	0	0	0	0	0	0	0	0	0	0	0	0	0	1	0	0	0	0	0	0
S9606_155	hsa-miR-3928-3p	0	0.145	0	0.145	0.07	0	0.233	0.142	0.284	0.088	0.166	0	0.378	0.142	0.144	0	2	0	2	1	0	3	2	4	1	2	0	5	2	2
S9606_157	hsa-miR-20a-3p	0.251	0.145	0.685	0.29	0.348	0.177	0.465	0.637	0.142	0.177	1.415	0.775	0.68	0.214	0.431	3	2	9	4	5	2	6	9	2	2	17	10	9	3	6
S9606_158	hsa-miR-6787-3p	0	0	0.076	0	0	0	0	0	0	0	0.083	0	0	0.071	0	0	0	1	0	0	0	0	0	0	0	1	0	0	1	0
S9606_160	hsa-miR-603	0	0	0	0.072	0	0	0	0	0	0	0	0	0	0.071	0	0	0	0	1	0	0	0	0	0	0	0	0	0	1	0
S9606_161	hsa-miR-32-5p	147.821	33.931	438.058	232.946	286.062	633.074	98.108	403.776	52.165	276.334	489.704	472.823	554.697	415.767	504.863	1769	467	5755	3217	4110	7148	1265	5705	736	3128	5885	6102	7342	5842	7025
S9606_164	hsa-miR-1301-3p	3.927	7.12	7.155	13.541	10.788	3.808	5.196	5.662	18.215	9.276	3.495	11.313	5.515	4.27	6.037	47	98	94	187	155	43	67	80	257	105	42	146	73	60	84
S9606_166	hsa-miR-3938	0	0.145	0.076	0.145	0	0	0.078	0	0.071	0.088	0	0.077	0.076	0	0.072	0	2	1	2	0	0	1	0	1	1	0	1	1	0	1
S9606_168	hsa-miR-7112-3p	0	0	0	0.072	0	0.089	0.078	0.071	0	0.088	0	0.155	0	0	0	0	0	0	1	0	1	1	1	0	1	0	2	0	0	0
S9606_169	hsa-miR-370-3p	16.462	33.568	28.925	76.031	13.363	14.436	31.177	32.061	47.487	19.524	21.053	26.036	26.065	31.101	34.927	197	462	380	1050	192	163	402	453	670	221	253	336	345	437	486
S9606_170	hsa-miR-574-3p	375.36	816.959	555.889	511.293	685.643	592.599	554.909	804.509	1192.07	519.805	623.759	861.884	607.734	530.847	709.755	4492	11244	7303	7061	9851	6691	7155	11367	16819	5884	7496	11123	8044	7459	9876
S9606_173	hsa-miR-23a-5p	0.334	0.509	0.685	0.434	0.278	0	0.31	1.982	0.638	0.265	0.749	0.387	0.529	1.068	0.287	4	7	9	6	4	0	4	28	9	3	9	5	7	15	4
S9606_174	hsa-miR-329-5p	0.251	0.218	0.228	0.507	0.418	0	0.465	0.283	0.354	0.088	0.083	0.155	0	0.285	0	3	3	3	7	6	0	6	4	5	1	1	2	0	4	0
S9606_175	hsa-miR-372-3p	1.588	0.509	1.751	1.738	1.114	0.709	0.931	0.991	1.205	0.883	0.333	1.55	1.133	0.142	0.862	19	7	23	24	16	8	12	14	17	10	4	20	15	2	12
S9606_176	hsa-miR-4479	0.167	0.073	0.304	0.072	0	0.177	0.233	0.283	0.284	0.088	0.166	0.077	0.453	0.142	0.359	2	1	4	1	0	2	3	4	4	1	2	1	6	2	5
S9606_2826	novel-hsa-miR275-5p	0	0	0.076	0.072	0	0	0.155	0	0	0	0.083	0	0.302	0	0	0	0	1	1	0	0	2	0	0	0	1	0	4	0	0
S9606_178	hsa-miR-4326	2.423	3.197	1.37	2.752	2.993	2.391	2.249	2.619	4.89	1.502	2.996	2.015	2.418	0.356	1.509	29	44	18	38	43	27	29	37	69	17	36	26	32	5	21
S9606_2829	novel-hsa-miR242-3p	0	0	0	0	0	0	0	0.071	0.071	0	0	0	0	0	0	0	0	0	0	0	0	0	1	1	0	0	0	0	0	0
S9606_179	hsa-let-7b-5p	7279.16	7650.16	7525.93	7345.06	7102.61	8551.99	5933.69	7000.65	7237	8243.92	7842.09	8043.73	7890.27	6149.47	7242.58	87111	105291	98872	101436	102047	96560	76509	98913	102107	93318	94242	103808	104436	86407	100778
S9606_2830	novel-hsa-miR270-5p	0	0.363	0	0	0.07	0.089	0	0.142	0.425	0	0	0	0	0.142	0	0	5	0	0	1	1	0	2	6	0	0	0	0	2	0
S9606_180	hsa-miR-6751-5p	0.084	0.073	0.152	0.072	0.07	0	0	0	0	0	0.083	0.077	0	0	0.072	1	1	2	1	1	0	0	0	0	0	1	1	0	0	1
S9606_182	hsa-miR-6856-3p	0	0	0	0	0	0	0	0	0.071	0	0	0	0	0	0	0	0	0	0	0	0	0	0	1	0	0	0	0	0	0
S9606_183	hsa-miR-6807-5p	0	0	0.076	0	0	0	0	0.071	0	0.088	0	0.155	0.076	0	0.072	0	0	1	0	0	0	0	1	0	1	0	2	1	0	1
S9606_185	hsa-miR-5680	0	0.073	0	0	0.07	0.089	0	0.071	0.071	0	0	0.077	0	0	0	0	1	0	0	1	1	0	1	1	0	0	1	0	0	0
S9606_184	hsa-miR-6735-5p	0.084	0	0	0	0	0	0.078	0.142	0	0.088	0	0.077	0.076	0	0	1	0	0	0	0	0	1	2	0	1	0	1	1	0	0
S9606_2836	novel-hsa-miR245-5p	0.334	1.235	0.152	1.014	1.67	0.886	0.543	1.486	1.559	0.883	0.416	0.697	0.227	1.21	0.575	4	17	2	14	24	10	7	21	22	10	5	9	3	17	8
S9606_186	hsa-miR-30a-5p	300.572	169.8	337.583	343.879	457.698	787.977	276.097	638.186	219.576	664.51	853.591	547.443	591.189	536.682	930.17	3597	2337	4435	4749	6576	8897	3560	9017	3098	7522	10258	7065	7825	7541	12943
S9606_190	hsa-miR-3189-3p	0	0	0	0	0	0	0	0	0.071	0	0	0	0	0	0	0	0	0	0	0	0	0	0	1	0	0	0	0	0	0
S9606_188	hsa-miR-6844	0	0	0.076	0	0	0	0	0	0	0	0	0	0	0.071	0	0	0	1	0	0	0	0	0	0	0	0	0	0	1	0
S9606_195	hsa-miR-875-3p	0	0	0.076	0	0	0	0.078	0.071	0	0	0	0	0	0	0	0	0	1	0	0	0	1	1	0	0	0	0	0	0	0
S9606_198	hsa-miR-4689	0.084	0.145	0.152	0.145	0	0	0	0	0	0.177	0	0.077	0.151	0.071	0.072	1	2	2	2	0	0	0	0	0	2	0	1	2	1	1
S9606_199	hsa-miR-136-3p	71.78	29.136	147.516	92.324	130.781	171.908	71.971	139.641	20.979	108.838	213.523	108.094	115.593	210.588	172.552	859	401	1938	1275	1879	1941	928	1973	296	1232	2566	1395	1530	2959	2401
S9606_200	hsa-miR-519a-3p	0	0.218	0.837	0.507	0.487	0.177	0	0.849	0.213	0	0.25	0.31	0.378	0.142	0.072	0	3	11	7	7	2	0	12	3	0	3	4	5	2	1
S9606_202	hsa-miR-5003-3p	0.251	0	0.304	0.217	0.139	0.177	0.078	0.071	0.142	0.088	0.083	0.232	0.076	0	0.144	3	0	4	3	2	2	1	1	2	1	1	3	1	0	2
S9606_2848	novel-hsa-miR170-5p	0	0	0	0	0	0	0	0.142	0.071	0	0	0	0	0	0	0	0	0	0	0	0	0	2	1	0	0	0	0	0	0
S9606_203	hsa-miR-576-5p	57.658	43.667	38.211	67.487	78.858	42.601	45.99	80.047	31.682	67.67	37.529	103.677	71.396	47.683	44.126	690	601	502	932	1133	481	593	1131	447	766	451	1338	945	670	614
S9606_204	hsa-miR-371a-3p	0.836	0.799	0.761	1.086	1.044	0.354	0.465	1.274	0.709	0.265	0	1.472	0.227	0.214	0.287	10	11	10	15	15	4	6	18	10	3	0	19	3	3	4
S9606_206	hsa-miR-586	0	0.145	0	0.072	0	0	0	0	0	0.088	0.166	0	0	0.071	0	0	2	0	1	0	0	0	0	0	1	2	0	0	1	0
S9606_205	hsa-miR-6762-3p	0	0.073	0.076	0	0	0.266	0	0.142	0.142	0	0	0	0.076	0.071	0.287	0	1	1	0	0	3	0	2	2	0	0	0	1	1	4
S9606_2850	novel-hsa-miR56-3p	0	0.145	0.076	0.072	0.07	0	0	0.071	0	0	0.083	0	0	0	0.072	0	2	1	1	1	0	0	1	0	0	1	0	0	0	1
S9606_211	hsa-miR-3150a-5p	0.167	0.363	0.076	0.145	0.209	0	0.078	0.212	0.213	0	0	0.155	0.076	0.071	0.072	2	5	1	2	3	0	1	3	3	0	0	2	1	1	1
S9606_208	hsa-miR-6791-3p	0.084	0.727	0.304	0.072	0.209	0.266	0.155	1.274	0.425	0.265	0.832	0.31	0.756	0.285	1.581	1	10	4	1	3	3	2	18	6	3	10	4	10	4	22
S9606_209	hsa-miR-4664-5p	0.919	0.945	1.066	1.086	0.626	0.886	0.465	1.769	0.78	0.972	1.997	1.86	0.831	0.285	0.287	11	13	14	15	9	10	6	25	11	11	24	24	11	4	4
S9606_213	hsa-miR-338-5p	3.677	5.159	3.578	5.431	11.206	4.428	6.437	5.945	6.875	5.036	3.162	2.015	4.986	20.852	7.187	44	71	47	75	161	50	83	84	97	57	38	26	66	293	100
S9606_2854	novel-hsa-miR107-3p	0	0.073	0	0	0.07	0	0	0	0	0.177	0	0	0	0	0	0	1	0	0	1	0	0	0	0	2	0	0	0	0	0
S9606_215	hsa-miR-543	26.907	53.258	28.392	57.205	31.042	12.311	74.763	55.205	93.415	38.341	22.301	63.926	20.474	45.406	60.296	322	733	373	790	446	139	964	780	1318	434	268	825	271	638	839
S9606_2858	novel-hsa-miR89-3p	0	0	0	0	0	0	0	0	0	0	0	0	0	0.142	0	0	0	0	0	0	0	0	0	0	0	0	0	0	2	0
S9606_2860	novel-hsa-miR117-5p	0	0	0	0	0	0	0	0.071	0.071	0	0	0.077	0	0	0	0	0	0	0	0	0	0	1	1	0	0	1	0	0	0
S9606_2861	novel-hsa-miR119-3p	0.084	0.073	0.152	0.072	0	0	0	0.071	0.071	0.177	0.083	0.077	0.076	0	0.144	1	1	2	1	0	0	0	1	1	2	1	1	1	0	2
S9606_216	hsa-miR-151b	16.127	28.7	18.649	14.627	19.419	31.973	15.201	26.116	26.295	19.965	28.542	30.065	20.474	13.949	24.722	193	395	245	202	279	361	196	369	371	226	343	388	271	196	344
S9606_2867	novel-hsa-miR207-5p	0.084	0	0	0	0	0	0	0	0.071	0	0	0	0	0	0	1	0	0	0	0	0	0	0	1	0	0	0	0	0	0
S9606_220	hsa-miR-96-5p	164.366	219.062	364.452	261.475	271.654	390.047	57.003	342.414	95.116	302.13	806.243	386.891	597.459	73.731	290.126	1967	3015	4788	3611	3903	4404	735	4838	1342	3420	9689	4993	7908	1036	4037
S9606_221	hsa-miR-5579-5p	0.084	0.218	0.076	0.217	0.487	0.266	0	0.212	0.071	0.088	0.166	0.465	0.529	0	0.503	1	3	1	3	7	3	0	3	1	1	2	6	7	0	7
S9606_222	hsa-miR-887-3p	56.655	61.105	103.749	85.3	50.531	68.639	22.491	83.445	65.206	55.391	135.886	72.14	81.293	20.141	97.595	678	841	1363	1178	726	775	290	1179	920	627	1633	931	1076	283	1358
S9606_224	hsa-miR-618	0.919	0.945	0	0.072	0.835	1.417	0.078	1.557	1.418	1.767	0.999	0.232	1.058	1.779	1.294	11	13	0	1	12	16	1	22	20	20	12	3	14	25	18
S9606_228	hsa-miR-1228-3p	0.167	0.145	0.533	0.362	0.209	0.266	0.155	0.354	0.851	0	0.25	0.155	0.227	0.142	0.431	2	2	7	5	3	3	2	5	12	0	3	2	3	2	6
S9606_2874	novel-hsa-miR261-5p	2.925	3.56	7.916	6.372	6.821	5.58	3.723	8.776	2.906	8.658	7.323	12.398	9.368	4.839	3.018	35	49	104	88	98	63	48	124	41	98	88	160	124	68	42
S9606_229	hsa-miR-106a-3p	0	0	0.076	0	0.209	0	0.078	0.354	0	0	0	0	0.151	0.356	0.072	0	0	1	0	3	0	1	5	0	0	0	0	2	5	1
S9606_230	hsa-miR-491-5p	3.927	11.698	7.383	5.358	12.528	5.403	3.335	13.801	9.781	5.566	4.327	12.398	9.142	5.338	6.109	47	161	97	74	180	61	43	195	138	63	52	160	121	75	85
S9606_231	hsa-miR-548al	0	0	0	0	0	0	0	0	0	0	0	0.077	0	0	0	0	0	0	0	0	0	0	0	0	0	0	1	0	0	0
S9606_232	hsa-miR-4685-3p	0.084	0.436	0.381	0.724	0.696	0.266	0	0.354	0.567	0.442	0	0.465	0.151	0.214	0.216	1	6	5	10	10	3	0	5	8	5	0	6	2	3	3
S9606_2881	novel-hsa-miR3-5p	0	0	0	0	0	0	0	0	0	0	0	0.077	0	0	0	0	0	0	0	0	0	0	0	0	0	0	1	0	0	0
S9606_234	hsa-miR-511-3p	0.334	0	0.381	0.145	0.139	0.354	0.465	0.283	0.071	0.177	1.165	0.077	0.302	0.356	0.359	4	0	5	2	2	4	6	4	1	2	14	1	4	5	5
S9606_2884	novel-hsa-miR5-3p	0.084	0	0	0	0	0	0	0	0	0	0	0	0	0	0	1	0	0	0	0	0	0	0	0	0	0	0	0	0	0
S9606_235	hsa-miR-4286	2.758	4.359	3.654	3.765	5.22	4.428	3.257	16.349	5.883	2.297	5.991	1.937	4.609	5.48	19.907	33	60	48	52	75	50	42	231	83	26	72	25	61	77	277
S9606_236	hsa-miR-627-3p	0.084	0	0.076	0	0.139	0.177	0.078	0.071	0.071	0	0.166	0.077	0.453	0.356	0.072	1	0	1	0	2	2	1	1	1	0	2	1	6	5	1
S9606_238	hsa-miR-124-5p	0	0	0	0	0	0.089	0	0	0	0	0.083	0	0	0	0	0	0	0	0	0	1	0	0	0	0	1	0	0	0	0
S9606_239	hsa-miR-6887-3p	0	0	0	0	0	0	0	0	0	0	0.083	0.077	0	0	0	0	0	0	0	0	0	0	0	0	0	1	1	0	0	0
S9606_241	hsa-miR-641	0.836	1.38	2.36	2.534	1.949	0.886	1.396	1.416	0.851	13.163	0.915	2.48	2.644	1.068	1.365	10	19	31	35	28	10	18	20	12	149	11	32	35	15	19
S9606_242	hsa-miR-1285-3p	0.501	0.727	1.675	1.883	0.766	0.709	0.543	0.991	0.425	0.442	0.749	1.24	1.964	0.569	1.365	6	10	22	26	11	8	7	14	6	5	9	16	26	8	19
S9606_243	hsa-miR-1193	0	0	0	0.145	0	0	0	0	0	0	0	0	0	0	0	0	0	0	2	0	0	0	0	0	0	0	0	0	0	0
S9606_2892	novel-hsa-miR110-3p	0.919	5.885	1.294	0.724	0.835	1.151	4.188	0.849	4.394	0.972	1.248	0.62	1.058	6.832	1.797	11	81	17	10	12	13	54	12	62	11	15	8	14	96	25
S9606_245	hsa-miR-30a-3p	49.218	116.76	130.466	91.093	138.437	34.541	38.468	97.458	79.169	89.932	82.63	91.589	104.714	30.247	64.249	589	1607	1714	1258	1989	390	496	1377	1117	1018	993	1182	1386	425	894
S9606_2894	novel-hsa-miR150-3p	0	0	0	0	0	0	0	0.071	0.213	0	0.083	0.155	0.151	0	0.072	0	0	0	0	0	0	0	1	3	0	1	2	2	0	1
S9606_2897	novel-hsa-miR103-3p	0.084	0	0	0.145	0	0	0.155	0	0	0.088	0	0	0.076	0	0	1	0	0	2	0	0	2	0	0	1	0	0	1	0	0
S9606_2896	novel-hsa-miR212-5p	0	0.073	0	0.072	0	0	0	0.071	0	0	0	0	0.076	0	0	0	1	0	1	0	0	0	1	0	0	0	0	1	0	0
S9606_248	hsa-miR-5006-5p	0	0	0	0	0	0	0	0	0	0.088	0	0	0	0	0	0	0	0	0	0	0	0	0	0	1	0	0	0	0	0
S9606_247	hsa-miR-525-5p	0	0	0	0	0	0	0.078	0	0	0	0	0	0	0	0	0	0	0	0	0	0	1	0	0	0	0	0	0	0	0
S9606_250	hsa-miR-203a-5p	0	0	0	0	0	0	0	0	0.071	0	0	0	0	0	0.072	0	0	0	0	0	0	0	0	1	0	0	0	0	0	1
S9606_249	hsa-miR-6733-3p	0	0.073	0	0.072	0.07	0.089	0.078	0.071	0	0	0	0.077	0	0.071	0	0	1	0	1	1	1	1	1	0	0	0	1	0	1	0
S9606_252	hsa-miR-20b-5p	61.251	97.942	102.607	62.346	57.143	35.338	171.165	139.924	172.372	62.9	116.248	84.46	95.195	174.932	43.192	733	1348	1348	861	821	399	2207	1977	2432	712	1397	1090	1260	2458	601
S9606_2903	novel-hsa-miR271-3p	0	0	0	0	0	0	0	0.071	0	0	0	0	0	0	0	0	0	0	0	0	0	0	1	0	0	0	0	0	0	0
S9606_254	hsa-miR-1260a	0.084	0.073	0.076	0.145	0.139	0.177	0.078	0.779	0	0.088	0	0.155	0	0.142	0	1	1	1	2	2	2	1	11	0	1	0	2	0	2	0
S9606_253	hsa-miR-5699-5p	0.084	0	0.076	0.072	0	0	0.078	0.212	0.071	0.088	0.166	0.31	0.227	0.214	0.216	1	0	1	1	0	0	1	3	1	1	2	4	3	3	3
S9606_255	hsa-miR-5692c	0	0	0	0	0	0	0	0	0	0	0	0.077	0.076	0	0	0	0	0	0	0	0	0	0	0	0	0	1	1	0	0
S9606_257	hsa-miR-92a-1-5p	5.849	15.476	20.247	22.954	9.675	18.599	9.152	17.128	40.045	18.729	24.714	10.848	9.444	8.967	16.386	70	213	266	317	139	210	118	242	565	212	297	140	125	126	228
S9606_259	hsa-miR-548h-3p	0	0.073	0	0.29	0	0.089	0	0	0	0.177	0	0.155	0.227	0.071	0.072	0	1	0	4	0	1	0	0	0	2	0	2	3	1	1
S9606_261	hsa-miR-4457	0	0	0	0.072	0	0	0	0	0	0	0	0	0	0	0	0	0	0	1	0	0	0	0	0	0	0	0	0	0	0
S9606_2911	novel-hsa-miR60-5p	0	0.073	0	0.072	0	0	0	0	0	0	0	0	0	0	0	0	1	0	1	0	0	0	0	0	0	0	0	0	0	0
S9606_2912	novel-hsa-miR235-3p	1.504	4.069	1.827	0	0.07	0.709	10.858	0.354	0.213	0.53	1.082	0.232	0.604	0.783	2.515	18	56	24	0	1	8	140	5	3	6	13	3	8	11	35
S9606_262	hsa-miR-3680-3p	0	0	0	0	0	0	0	0	0	0.088	0	0	0	0	0	0	0	0	0	0	0	0	0	0	1	0	0	0	0	0
S9606_265	hsa-miR-4784	0	0	0	0	0	0.089	0	0	0	0	0	0	0	0	0	0	0	0	0	0	1	0	0	0	0	0	0	0	0	0
S9606_267	hsa-miR-1273c	0.418	0.654	0.761	0.434	0.626	0.354	1.086	0.849	0.78	0.265	0.582	0.542	0.756	0.498	0.431	5	9	10	6	9	4	14	12	11	3	7	7	10	7	6
S9606_2917	novel-hsa-miR288-3p	0	0.073	0.076	0	0	0	0	0	0.071	0	0.083	0	0	0.142	0.072	0	1	1	0	0	0	0	0	1	0	1	0	0	2	1
S9606_269	hsa-miR-5690	0.084	0.073	0	0.145	0.139	0.62	0.155	0	0.354	0.265	0.416	0.232	0.227	0.142	0.072	1	1	0	2	2	7	2	0	5	3	5	3	3	2	1
S9606_272	hsa-miR-891a-5p	0	0	0	0	0.209	0.177	0.155	0.071	4.04	0.265	0.083	1.007	0.378	0.214	0.144	0	0	0	0	3	2	2	1	57	3	1	13	5	3	2
S9606_274	hsa-miR-378f	0.167	0.218	0.228	0.217	0.209	0.266	0.155	0.071	0.496	0.353	0.083	0.155	0.302	0.142	0.287	2	3	3	3	3	3	2	1	7	4	1	2	4	2	4
S9606_275	hsa-miR-183-3p	0.084	0.145	0	0.29	0.07	0	0	0.354	0.213	0.265	0.832	0.31	0.076	0.071	0.287	1	2	0	4	1	0	0	5	3	3	10	4	1	1	4
S9606_277	hsa-miR-4640-3p	0	0.145	0	0	0	0.089	0	0	0	0	0.166	0	0	0	0.072	0	2	0	0	0	1	0	0	0	0	2	0	0	0	1
S9606_279	hsa-miR-106b-5p	102.029	88.569	211.76	154.597	151.661	179.259	60.183	130.298	89.872	161.401	348.743	194.336	216.983	104.476	126.198	1221	1219	2782	2135	2179	2024	776	1841	1268	1827	4191	2508	2872	1468	1756
S9606_280	hsa-miR-4712-5p	0	0	0	0	0	0	0	0	0	0	0	0.155	0	0	0.072	0	0	0	0	0	0	0	0	0	0	0	2	0	0	1
S9606_2925	novel-hsa-miR181-3p	1.253	2.47	1.446	1.014	0.626	3.366	1.629	2.265	1.63	0.707	2.08	0.542	1.133	5.48	3.665	15	34	19	14	9	38	21	32	23	8	25	7	15	77	51
S9606_281	hsa-miR-379-5p	315.947	317.44	356.003	516.651	513.31	321.585	630.061	475.968	548.798	366.002	351.156	477.395	383.952	993.087	341.654	3781	4369	4677	7135	7375	3631	8124	6725	7743	4143	4220	6161	5082	13954	4754
S9606_283	hsa-miR-3126-5p	0.251	0.654	0.457	0.579	0.487	0.089	0.078	0.212	0.425	0.353	0	0.542	0.302	0.427	0.144	3	9	6	8	7	1	1	3	6	4	0	7	4	6	2
S9606_2927	novel-hsa-miR71-3p	0.585	0.727	0.152	0.362	0.07	0.089	0.388	0.354	0.496	0.177	0.083	0.31	0.227	0.356	0.216	7	10	2	5	1	1	5	5	7	2	1	4	3	5	3
S9606_285	hsa-miR-1255b-5p	0	0	0.304	0	0	0	0	0	0	0.088	0.166	0	0.227	0.214	0	0	0	4	0	0	0	0	0	0	1	2	0	3	3	0
S9606_286	hsa-miR-6715a-3p	0	0	0	0	0.139	0	0	0.071	0	0	0	0	0	0	0.072	0	0	0	0	2	0	0	1	0	0	0	0	0	0	1
S9606_289	hsa-miR-4680-3p	0	0	0	0	0	0	0	0	0	0	0.083	0.077	0	0.071	0	0	0	0	0	0	0	0	0	0	0	1	1	0	1	0
S9606_288	hsa-miR-6812-3p	0	0.073	0.228	0	0	0	0	0	0	0	0.083	0	0	0	0	0	1	3	0	0	0	0	0	0	0	1	0	0	0	0
S9606_290	hsa-let-7g-5p	5887.35	6012.32	5687.07	5883.52	5981.96	5725.65	4863.19	5475.93	6271.31	6644.13	5879.11	6670.98	6628.72	5064.5	5356.94	70455	82749	74714	81252	85946	64648	62706	77370	88482	75209	70652	86092	87738	71162	74540
S9606_291	hsa-miR-4757-3p	0	0	0	0	0	0	0	0.071	0	0	0	0	0	0	0	0	0	0	0	0	0	0	1	0	0	0	0	0	0	0
S9606_293	hsa-miR-4645-5p	0	0	0	0	0	0	0	0	0	0	0	0	0	0.071	0	0	0	0	0	0	0	0	0	0	0	0	0	0	1	0
S9606_292	hsa-miR-4731-3p	0	0	0.076	0	0.07	0	0.078	0	0	0.088	0	0	0	0.071	0	0	0	1	0	1	0	1	0	0	1	0	0	0	1	0
S9606_2934	novel-hsa-miR122-3p	0.167	0.073	0	0.145	0	0.089	0.078	0.071	0.142	0	0.25	0.465	0.076	0	0	2	1	0	2	0	1	1	1	2	0	3	6	1	0	0
S9606_295	hsa-miR-4511	0	0	0	0	0	0	0	0	0.071	0	0	0	0	0.071	0	0	0	0	0	0	0	0	0	1	0	0	0	0	1	0
S9606_296	hsa-miR-3658	0	0	0	0	0	0	0	0	0	0	0	0	0.076	0	0	0	0	0	0	0	0	0	0	0	0	0	0	1	0	0
S9606_297	hsa-miR-197-5p	0.084	0.581	1.37	0.724	0.209	0.62	0.388	0.495	1.063	0.265	0.333	0.31	0.378	0.569	0.359	1	8	18	10	3	7	5	7	15	3	4	4	5	8	5
S9606_298	hsa-miR-34b-3p	9.944	56.091	10.733	14.627	84.218	5.314	17.062	28.098	12.333	9.011	9.32	35.179	32.865	23.699	93.211	119	772	141	202	1210	60	220	397	174	102	112	454	435	333	1297
S9606_2940	novel-hsa-miR290-3p	0	0	0	0	0	0	0	0.071	0	0	0	0.31	0.076	0.071	0.144	0	0	0	0	0	0	0	1	0	0	0	4	1	1	2
S9606_303	hsa-miR-494-5p	0.585	0.799	0.381	0.941	0.905	0.354	0.853	0.425	1.772	0.265	0.499	0.93	0.453	1.566	0.647	7	11	5	13	13	4	11	6	25	3	6	12	6	22	9
S9606_304	hsa-miR-106a-5p	6.434	12.206	10.657	7.603	4.454	3.277	12.642	12.173	29.414	8.127	14.978	8.214	10.048	14.732	5.246	77	168	140	105	64	37	163	172	415	92	180	106	133	207	73
S9606_302	hsa-miR-6715b-3p	0.167	0.145	0.457	0.217	0	0.709	1.629	0.354	1.559	0.618	0.582	0.62	0.68	0.498	1.509	2	2	6	3	0	8	21	5	22	7	7	8	9	7	21
S9606_2943	novel-hsa-miR234-3p	0.084	0	0.076	0.072	0.487	0.089	0	0.142	0.142	0.088	0.083	0.077	0.076	0.142	0	1	0	1	1	7	1	0	2	2	1	1	1	1	2	0
S9606_305	hsa-miR-4714-5p	0	0	0	0	0	0	0	0.142	0	0	0.083	0	0	0.142	0	0	0	0	0	0	0	0	2	0	0	1	0	0	2	0
S9606_307	hsa-miR-599	0.167	0	0.304	0.29	0.07	0.177	0	0.283	0.284	0.353	0.166	0	0	1.637	0.287	2	0	4	4	1	2	0	4	4	4	2	0	0	23	4
S9606_308	hsa-miR-5697	0.167	0	0.152	0.217	0.07	0	0	0	0.142	0.088	0.083	0	0.076	0.071	0	2	0	2	3	1	0	0	0	2	1	1	0	1	1	0
S9606_312	hsa-miR-4519	0	0	0	0	0	0	0	0	0	0	0	0.077	0	0	0	0	0	0	0	0	0	0	0	0	0	0	1	0	0	0
S9606_313	hsa-miR-6801-5p	0	0.073	0	0	0	0	0	0.283	0	0	0	0	0	0.071	0	0	1	0	0	0	0	0	4	0	0	0	0	0	1	0
S9606_314	hsa-miR-548v	0.084	0.218	0	0.217	0.348	0.266	0.078	0	0.142	0.088	0	0.542	0.227	0.285	0.072	1	3	0	3	5	3	1	0	2	1	0	7	3	4	1
S9606_315	hsa-miR-3661	0	0.145	0.304	0.507	0.139	0.177	0.155	0.425	0.213	0.353	0.25	0.155	0.529	0.071	0.072	0	2	4	7	2	2	2	6	3	4	3	2	7	1	1
S9606_316	hsa-miR-4791	1.671	0.436	1.142	1.159	1.462	1.948	0.931	1.416	0.496	1.944	1.331	2.015	1.738	1.281	0.791	20	6	15	16	21	22	12	20	7	22	16	26	23	18	11
S9606_317	hsa-miR-4638-3p	0	0.073	0.228	0.145	0.487	0.089	0	0.212	0.071	0.265	0	0.465	0.076	0	0.072	0	1	3	2	7	1	0	3	1	3	0	6	1	0	1
S9606_318	hsa-miR-214-5p	237.065	371.86	602.473	536.13	414.267	578.251	238.716	351.331	451.342	410.526	611.444	484.756	490.705	214.858	369.467	2837	5118	7915	7404	5952	6529	3078	4964	6368	4647	7348	6256	6495	3019	5141
S9606_319	hsa-miR-513b-3p	0	0	0	0	0	0	0	0	0	0	0	0	0	0	0.144	0	0	0	0	0	0	0	0	0	0	0	0	0	0	2
S9606_320	hsa-miR-6500-3p	7.437	7.193	21.237	23.751	22.133	1.86	3.102	11.678	5.67	2.032	2.247	18.597	12.315	0.854	6.827	89	99	279	328	318	21	40	165	80	23	27	240	163	12	95
S9606_321	hsa-miR-1296-5p	57.574	138.775	96.517	82.404	89.229	75.724	29.394	136.173	55.709	66.787	93.281	110.341	121.26	31.955	51.025	689	1910	1268	1138	1282	855	379	1924	786	756	1121	1424	1605	449	710
S9606_323	hsa-miR-6892-5p	0	0.073	0	0.29	0.209	0.089	0	0.212	0.142	0	0.083	0	0.302	0	0.072	0	1	0	4	3	1	0	3	2	0	1	0	4	0	1
S9606_324	hsa-miR-328-3p	86.319	155.559	75.357	62.346	144.284	65.805	40.639	174.179	68.396	47.528	69.066	155.748	121.184	34.019	150.776	1033	2141	990	861	2073	743	524	2461	965	538	830	2010	1604	478	2098
S9606_326	hsa-miR-1291	0	0	0	0.072	0	0	0.155	0	0	0.088	0	0.077	0	0	0	0	0	0	1	0	0	2	0	0	1	0	1	0	0	0
S9606_327	hsa-miR-3912-3p	2.758	1.09	3.349	2.534	3.271	2.303	0.776	2.619	0.284	2.915	2.912	3.487	3.778	1.85	1.869	33	15	44	35	47	26	10	37	4	33	35	45	50	26	26
S9606_328	hsa-miR-526a-5p	0	0	0	0	0	0.089	0	0	0	0	0	0.077	0	0	0	0	0	0	0	0	1	0	0	0	0	0	1	0	0	0
S9606_330	hsa-miR-885-3p	0	0	0.076	0	0.07	0	0	0.071	0	0	0	0.62	0.907	0	0.072	0	0	1	0	1	0	0	1	0	0	0	8	12	0	1
S9606_331	hsa-miR-10522-5p	0	0.218	0.609	0.29	0.348	0.531	0.388	0.283	0.213	0.265	0.166	0.077	0.151	0.712	0.072	0	3	8	4	5	6	5	4	3	3	2	1	2	10	1
S9606_333	hsa-miR-495-5p	9.025	10.608	13.93	13.975	13.642	8.945	12.176	12.032	10.419	11.131	12.149	12.708	8.386	16.938	11.93	108	146	183	193	196	101	157	170	147	126	146	164	111	238	166
S9606_335	hsa-miR-141-5p	21.726	14.096	55.262	46.198	36.68	42.778	21.018	66.317	35.297	47.086	67.735	85.313	106.225	25.265	52.606	260	194	726	638	527	483	271	937	498	533	814	1101	1406	355	732
S9606_337	hsa-miR-4484	0.501	0.145	0.913	1.303	1.183	0.62	0.698	0.425	1.559	0.442	1.248	1.085	0.831	0.569	0.431	6	2	12	18	17	7	9	6	22	5	15	14	11	8	6
S9606_336	hsa-miR-643	0.752	1.235	0.685	0.507	0.557	0.62	0.388	0.991	1.63	1.06	0.582	0.775	1.284	0.641	0.503	9	17	9	7	8	7	5	14	23	12	7	10	17	9	7
S9606_338	hsa-miR-4676-3p	0.084	0	0	0.072	0	0	0	0	0.071	0.088	0	0	0	0	0	1	0	0	1	0	0	0	0	1	1	0	0	0	0	0
S9606_2963	novel-hsa-miR123-5p	0	0	0.076	0.217	0	0	0	0.142	0	0.088	0	0.077	0	0	0.072	0	0	1	3	0	0	0	2	0	1	0	1	0	0	1
S9606_341	hsa-miR-4756-3p	0	0	0	0	0	0	0	0	0	0	0	0.155	0	0	0	0	0	0	0	0	0	0	0	0	0	0	2	0	0	0
S9606_342	hsa-miR-1908-5p	2.34	1.163	1.142	1.159	0.766	0.531	1.706	2.052	2.481	0.442	1.498	2.325	1.889	0.641	0.503	28	16	15	16	11	6	22	29	35	5	18	30	25	9	7
S9606_2969	novel-hsa-miR98-5p	0	0	0	0	0	0.089	0	0	0.071	0	0	0.077	0	0	0	0	0	0	0	0	1	0	0	1	0	0	1	0	0	0
S9606_2967	novel-hsa-miR308-5p	0	0.073	0	0	0	0	0	0	0	0	0	0	0	0	0	0	1	0	0	0	0	0	0	0	0	0	0	0	0	0
S9606_343	hsa-miR-2277-3p	1.17	1.889	2.36	2.028	1.74	0.886	1.163	1.557	1.772	0.883	1.581	1.317	1.662	1.993	1.725	14	26	31	28	25	10	15	22	25	10	19	17	22	28	24
S9606_344	hsa-miR-3162-5p	0	0	0	0	0	0	0	0	0	0	0	0	0.151	0	0	0	0	0	0	0	0	0	0	0	0	0	0	2	0	0
S9606_345	hsa-miR-551b-3p	0	0.073	0	0.217	0.209	0.354	0.155	0.354	0	0.177	0.666	0.155	0.151	0	1.15	0	1	0	3	3	4	2	5	0	2	8	2	2	0	16
S9606_347	hsa-miR-6893-5p	0	0	0	0	0	0	0	0	0.071	0	0	0	0	0	0	0	0	0	0	0	0	0	0	1	0	0	0	0	0	0
S9606_2980	novel-hsa-miR177-3p	0	0	0	0	0	0	0	0	0	0	0	0	0	0	0.072	0	0	0	0	0	0	0	0	0	0	0	0	0	0	1
S9606_348	hsa-miR-548ae-3p	0	0	0.076	0	0	0	0	0	0	0	0	0	0.076	0	0.072	0	0	1	0	0	0	0	0	0	0	0	0	1	0	1
S9606_350	hsa-miR-378i	0.084	0	0	0	0.626	0	0.155	0.495	0	0.177	0	0.155	0	0.285	0	1	0	0	0	9	0	2	7	0	2	0	2	0	4	0
S9606_352	hsa-miR-323b-5p	0	0	0.457	0.29	0	0.089	0.155	0	0.071	0	0.166	0	0	0.071	0	0	0	6	4	0	1	2	0	1	0	2	0	0	1	0
S9606_353	hsa-miR-375-3p	1004.25	3847.28	997.373	817.88	1245.38	378.268	374.128	3273.81	498.404	201.685	1134.52	2447.88	1656.84	78.997	1390.98	12018	52951	13103	11295	17893	4271	4824	46256	7032	2283	13634	31591	21930	1110	19355
S9606_357	hsa-miR-6514-5p	0	0.073	0	0	0.07	0	0.078	0	0.142	0.088	0	0	0.076	0	0	0	1	0	0	1	0	1	0	2	1	0	0	1	0	0
S9606_356	hsa-miR-770-5p	0.084	0.291	0.076	0.217	0.139	0.089	0.155	0.071	0.284	0.088	0	0.31	0.227	0.071	0.144	1	4	1	3	2	1	2	1	4	1	0	4	3	1	2
S9606_358	hsa-miR-3615	18.384	34.585	24.434	18.61	15.452	26.57	18.691	30.221	37.99	11.484	18.723	21.619	26.292	22.205	20.985	220	476	321	257	222	300	241	427	536	130	225	279	348	312	292
S9606_2992	novel-hsa-miR191-5p	0.334	0.145	0.228	0.434	0.348	0.62	0.62	0.212	0.567	0.53	0.25	0.542	0.529	0.569	0.431	4	2	3	6	5	7	8	3	8	6	3	7	7	8	6
S9606_360	hsa-miR-4508	0	0	0	0	0	0.089	0	0	0	0	0	0	0	0	0	0	0	0	0	0	1	0	0	0	0	0	0	0	0	0
S9606_363	hsa-miR-4521	3.092	2.906	229.039	201.881	51.992	22.496	34.59	0.779	116.096	84.19	79.634	0.387	0.604	61.49	3.378	37	40	3009	2788	747	254	446	11	1638	953	957	5	8	864	47
S9606_2999	novel-hsa-miR73-3p	0	0.218	0	0.217	0.07	0	0	0.071	0	0.177	0.499	0	0.453	0.214	0.287	0	3	0	3	1	0	0	1	0	2	6	0	6	3	4
S9606_3003	novel-hsa-miR212-3p	0	0	0	0	0	0	0	0.071	0	0.088	0	0	0	0	0.072	0	0	0	0	0	0	0	1	0	1	0	0	0	0	1
S9606_364	hsa-miR-33a-5p	83.729	304.289	600.722	308.832	132.799	243.292	42.656	296.338	384.08	92.318	462.743	444.153	957.763	156.002	350.134	1002	4188	7892	4265	1908	2747	550	4187	5419	1045	5561	5732	12677	2192	4872
S9606_3002	novel-hsa-miR31-3p	0.084	0.145	0.228	0.217	0	0	0.078	0.071	0.142	0.353	0	0.077	0.076	0.142	0.144	1	2	3	3	0	0	1	1	2	4	0	1	1	2	2
S9606_3004	novel-hsa-miR290-5p	0	0	0.076	0	0.07	0.089	0	0	0.071	0.088	0.333	0	0	0.142	0.216	0	0	1	0	1	1	0	0	1	1	4	0	0	2	3
S9606_365	hsa-miR-1287-5p	5.014	13.369	12.407	9.775	14.616	2.303	1.939	16.208	6.875	8.127	7.323	10.306	6.195	2.064	2.875	60	184	163	135	210	26	25	229	97	92	88	133	82	29	40
S9606_3005	novel-hsa-miR86-3p	0	0	0	0.072	0	0.089	0	0	0	0	0	0.155	0	0	0	0	0	0	1	0	1	0	0	0	0	0	2	0	0	0
S9606_367	hsa-miR-154-5p	114.73	193.268	206.812	151.773	183.33	207.777	167.287	197.465	187.398	151.86	278.012	163.652	180.568	334.919	194.687	1373	2660	2717	2096	2634	2346	2157	2790	2644	1719	3341	2112	2390	4706	2709
S9606_370	hsa-miR-449b-3p	4.93	25.139	38.592	22.23	29.233	0.443	1.241	13.306	2.339	3.092	5.742	3.952	6.422	0.925	19.332	59	346	507	307	420	5	16	188	33	35	69	51	85	13	269
S9606_369	hsa-miR-6857-3p	0	0	0	0	0	0	0	0	0.071	0	0	0	0.076	0	0	0	0	0	0	0	0	0	0	1	0	0	0	1	0	0
S9606_371	hsa-miR-3617-3p	0	0.073	0	0	0	0	0	0	0	0	0	0.077	0	0	0	0	1	0	0	0	0	0	0	0	0	0	1	0	0	0
S9606_373	hsa-miR-216b-5p	0	0	0.076	0.145	0	0.177	0	0.071	0	0.088	0.083	0	0.076	0.356	0	0	0	1	2	0	2	0	1	0	1	1	0	1	5	0
S9606_374	hsa-miR-6817-3p	0	0.073	0.076	0	0	0.089	0	0	0.213	0	0	0.077	0	0.071	0	0	1	1	0	0	1	0	0	3	0	0	1	0	1	0
S9606_375	hsa-miR-1226-3p	0.585	2.034	2.131	1.521	1.67	0.797	0.776	1.769	3.119	0.883	1.498	1.705	1.511	0.854	1.94	7	28	28	21	24	9	10	25	44	10	18	22	20	12	27
S9606_376	hsa-miR-127-3p	1141.71	2172.6	1951.82	1876.16	1349.85	1797.81	1714.83	1811.15	2680.62	1289.44	2089.63	1710.13	1742.21	2346.57	1584.09	13663	29902	25642	25910	19394	20299	22111	25590	37821	14596	25112	22070	23060	32972	22042
S9606_377	hsa-miR-5004-3p	0	0	0	0	0	0	0.078	0.071	0.071	0.088	0	0.077	0	0.071	0.072	0	0	0	0	0	0	1	1	1	1	0	1	0	1	1
S9606_378	hsa-miR-23b-3p	1383.2	1939.95	2702.34	1930.4	2273.81	1638.48	1330.54	1814.27	1520.37	2116.94	2292	2364.58	1969.32	1743.35	1342.76	16553	26700	35502	26659	32669	18500	17156	25634	21451	23963	27544	30516	26066	24496	18684
S9606_380	hsa-miR-3613-5p	415.135	131.001	498.116	644.311	630.31	309.186	182.1	456.929	216.528	226.598	488.289	583.629	716.906	625.145	690.279	4968	1803	6544	8898	9056	3491	2348	6456	3055	2565	5868	7532	9489	8784	9605
S9606_381	hsa-miR-3614-5p	0.084	0.581	0.457	0.145	0.696	0	0	0.425	0.071	0	0.25	0.232	0.529	0	0.287	1	8	6	2	10	0	0	6	1	0	3	3	7	0	4
S9606_383	hsa-miR-6779-3p	0	0	0	0	0	0	0	0	0.071	0	0.166	0	0	0	0	0	0	0	0	0	0	0	0	1	0	2	0	0	0	0
S9606_386	hsa-miR-98-3p	0	0.073	0	0	0	0	0	0	0	0	0	0	0	0.071	0	0	1	0	0	0	0	0	0	0	0	0	0	0	1	0
S9606_389	hsa-miR-5195-5p	0	0	0	0	0.07	0	0	0	0	0.088	0	0	0	0	0	0	0	0	0	1	0	0	0	0	1	0	0	0	0	0
S9606_388	hsa-miR-6795-3p	0	0.073	0.076	0	0	0.089	0.078	0	0	0	0	0.077	0.151	0	0	0	1	1	0	0	1	1	0	0	0	0	1	2	0	0
S9606_390	hsa-miR-6501-5p	0.334	0.436	0.228	0.072	0.418	0.089	0.155	0.637	0.354	0.088	0.416	0.387	0.529	0.071	0.431	4	6	3	1	6	1	2	9	5	1	5	5	7	1	6
S9606_3024	novel-hsa-miR293-5p	0.668	1.598	0.076	0.434	0.278	2.657	0.388	0.566	1.347	1.413	0	0.155	1.058	0.641	1.869	8	22	1	6	4	30	5	8	19	16	0	2	14	9	26
S9606_392	hsa-miR-4774-3p	0	0	0	0	0	0	0	0	0	0	0	0.077	0	0	0	0	0	0	0	0	0	0	0	0	0	0	1	0	0	0
S9606_393	hsa-miR-4323	0	0.145	0	0	0	0	0	0	0	0	0	0	0	0	0	0	2	0	0	0	0	0	0	0	0	0	0	0	0	0
S9606_395	hsa-miR-4665-5p	0	0.073	0.228	0	0.07	0	0.155	0.071	0.071	0.088	0.083	0.077	0.076	0.142	0.144	0	1	3	0	1	0	2	1	1	1	1	1	1	2	2
S9606_394	hsa-miR-4750-3p	0	0	0	0	0	0.177	0	0	0	0.088	0	0	0.076	0	0	0	0	0	0	0	2	0	0	0	1	0	0	1	0	0
S9606_396	hsa-miR-302a-3p	0	0.073	0	0	0	0	0	0.071	0	0	0.083	0.077	0	0	0	0	1	0	0	0	0	0	1	0	0	1	1	0	0	0
S9606_398	hsa-miR-148b-5p	0	0.073	0.228	0.072	0	0.089	0	0	0.071	0.177	0.166	0	0.227	0.071	0	0	1	3	1	0	1	0	0	1	2	2	0	3	1	0
S9606_399	hsa-miR-3129-5p	0	0.073	0	0	0	0.089	0	0	0	0	0	0.155	0	0	0	0	1	0	0	0	1	0	0	0	0	0	2	0	0	0
S9606_3041	novel-hsa-miR6-3p	0.585	1.235	0	0.072	0.07	0.177	0.078	0.283	0.213	0.177	0.083	0	0.302	0.427	0	7	17	0	1	1	2	1	4	3	2	1	0	4	6	0
S9606_402	hsa-miR-1843	4.596	7.484	4.795	5.793	6.821	3.985	4.188	7.927	7.938	5.301	4.826	8.911	5.062	7.33	7.546	55	103	63	80	98	45	54	112	112	60	58	115	67	103	105
S9606_404	hsa-miR-1343-5p	0	0	0	0	0.139	0.177	0	0	0	0	0	0	0	0	0	0	0	0	0	2	2	0	0	0	0	0	0	0	0	0
S9606_408	hsa-miR-31-5p	407.03	429.913	956.421	835.91	324.76	1185.64	423.686	577.248	1321.85	1133.25	686.168	1324.4	1335.9	490.779	850.255	4871	5917	12565	11544	4666	13387	5463	8156	18650	12828	8246	17092	17682	6896	11831
S9606_409	hsa-miR-541-3p	0.084	0	0	0.362	0	0.089	0	0.071	0.142	0	0	0	0	0.142	0	1	0	0	5	0	1	0	1	2	0	0	0	0	2	0
S9606_412	hsa-miR-126-5p	415.47	319.692	548.277	669.076	421.227	882.212	330.464	668.902	469.062	524.841	581.238	889.314	755.059	579.739	1056.87	4972	4400	7203	9240	6052	9961	4261	9451	6618	5941	6985	11477	9994	8146	14706
S9606_413	hsa-miR-6770-3p	0.167	0	0	0.145	0.278	0.177	0	0.071	0.284	0.177	0.166	0.31	0.151	0.071	0.216	2	0	0	2	4	2	0	1	4	2	2	4	2	1	3
S9606_417	hsa-miR-3138	0	0	0	0.072	0.07	0	0	0	0.142	0	0	0	0	0	0	0	0	0	1	1	0	0	0	2	0	0	0	0	0	0
S9606_418	hsa-miR-4662b	0	0	0	0	0	0	0.078	0	0	0	0.083	0	0	0	0.072	0	0	0	0	0	0	1	0	0	0	1	0	0	0	1
S9606_419	hsa-miR-6881-3p	0	0	0.076	0.072	0	0	0.078	0	0	0	0	0	0.076	0.142	0.072	0	0	1	1	0	0	1	0	0	0	0	0	1	2	1
S9606_422	hsa-miR-6864-5p	0	0	0	0.072	0	0	0	0	0	0	0	0	0	0	0	0	0	0	1	0	0	0	0	0	0	0	0	0	0	0
S9606_423	hsa-miR-6721-5p	0	0.291	0	0	0	0	0.078	0.071	0.213	0	0	0	0.076	0.071	0.072	0	4	0	0	0	0	1	1	3	0	0	0	1	1	1
S9606_424	hsa-miR-6782-3p	0	0	0	0	0	0	0	0	0	0	0	0	0.076	0	0	0	0	0	0	0	0	0	0	0	0	0	0	1	0	0
S9606_3066	novel-hsa-miR16-3p	0	0.145	0	0.072	0	0	0.233	0.071	0	0.088	0.25	0.155	0	0.071	0	0	2	0	1	0	0	3	1	0	1	3	2	0	1	0
S9606_3072	novel-hsa-miR257-5p	0	0.073	0.076	0.072	0.07	0	0.078	0.142	0.142	0.177	0.083	0.077	0.076	0.071	0.072	0	1	1	1	1	0	1	2	2	2	1	1	1	1	1
S9606_426	hsa-miR-139-3p	3.593	9.809	4.872	7.313	6.403	5.58	1.784	7.573	13.041	3.71	5.742	8.369	6.195	3.701	15.092	43	135	64	101	92	63	23	107	184	42	69	108	82	52	210
S9606_428	hsa-miR-491-3p	0	0.145	0.228	0.217	0.139	0	0	0.142	0	0.088	0.083	0.077	0.076	0.214	0	0	2	3	3	2	0	0	2	0	1	1	1	1	3	0
S9606_431	hsa-miR-6882-3p	0	0	0	0	0.07	0	0	0	0.071	0	0	0	0	0	0	0	0	0	0	1	0	0	0	1	0	0	0	0	0	0
S9606_434	hsa-miR-376c-3p	1327.71	718.872	1920.99	1714.04	1629.65	1529.19	1756.24	1507.24	512.296	1307.64	1585.94	1656.66	1786.11	2398.31	1850.85	15889	9894	25237	23671	23414	17266	22645	21296	7228	14802	19059	21380	23641	33699	25754
S9606_435	hsa-miR-12114	0	0	0.076	0	0	0	0	0.071	0	0	0	0	0	0	0	0	0	1	0	0	0	0	1	0	0	0	0	0	0	0
S9606_436	hsa-miR-6826-3p	0.084	0.218	0.152	0.29	0.209	0.089	0.31	0	0	0	0	0	0	0.214	0	1	3	2	4	3	1	4	0	0	0	0	0	0	3	0
S9606_438	hsa-miR-30b-5p	1118.39	800.248	1263.48	1205.28	1246.35	2256.85	1765.55	1826.02	2290.02	2385.33	2086.55	3154.17	3462.51	1603.43	1955.92	13384	11014	16599	16645	17907	25482	22765	25800	32310	27001	25075	40706	45830	22530	27216
S9606_439	hsa-miR-9-3p	11.949	11.335	9.591	14.989	26.309	11.779	10.082	12.669	10.561	9.718	155.773	40.216	56.437	6.12	12.505	143	156	126	207	378	133	130	179	149	110	1872	519	747	86	174
S9606_440	hsa-miR-5687	0	0	0.152	0	0	0	0	0.071	0.071	0	0.083	0.077	0.227	0.142	0.072	0	0	2	0	0	0	0	1	1	0	1	1	3	2	1
S9606_443	hsa-miR-2681-3p	0	0	0	0	0	0	0	0	0	0	0	0.077	0	0	0	0	0	0	0	0	0	0	0	0	0	0	1	0	0	0
S9606_441	hsa-miR-6858-3p	0	0	0.076	0.072	0	0.089	0.078	0	0.071	0	0	0	0	0.071	0	0	0	1	1	0	1	1	0	1	0	0	0	0	1	0
S9606_444	hsa-miR-3684	0	0.145	0.381	0.145	0.209	0.177	0	0.071	0.071	0.177	0.166	0.387	0.227	0	0.144	0	2	5	2	3	2	0	1	1	2	2	5	3	0	2
S9606_3079	novel-hsa-miR266-5p	0.167	0.073	0	0.362	0.278	0.089	0.078	0.071	0.071	0.177	0.083	0	0.227	0	0	2	1	0	5	4	1	1	1	1	2	1	0	3	0	0
S9606_446	hsa-miR-208a-5p	0	0	0.076	0	0	0	0	0	0	0	0	0	0	0	0	0	0	1	0	0	0	0	0	0	0	0	0	0	0	0
S9606_447	hsa-miR-12133	0	0	0	0	0	0.089	0	0	0	0	0	0	0	0	0	0	0	0	0	0	1	0	0	0	0	0	0	0	0	0
S9606_3092	novel-hsa-miR90-3p	0	0.073	0.152	0.072	0.07	0.089	0	0.142	0	0	0.083	0.077	0.151	0.071	0	0	1	2	1	1	1	0	2	0	0	1	1	2	1	0
S9606_449	hsa-miR-3191-3p	0	0	0.076	0	0	0	0.078	0	0	0	0	0	0.076	0	0	0	0	1	0	0	0	1	0	0	0	0	0	1	0	0
S9606_450	hsa-miR-4524b-5p	0	0	0	0.072	0	0	0	0	0	0	0	0	0	0	0	0	0	0	1	0	0	0	0	0	0	0	0	0	0	0
S9606_3096	novel-hsa-miR228-3p	0.084	0	0	0	0	0	0	0	0	0	0	0	0	0	0	1	0	0	0	0	0	0	0	0	0	0	0	0	0	0
S9606_451	hsa-miR-6726-5p	0.084	0	0	0	0	0	0	0.071	0	0	0	0	0	0.071	0.072	1	0	0	0	0	0	0	1	0	0	0	0	0	1	1
S9606_452	hsa-miR-6797-3p	0	0	0	0	0	0	0	0	0.071	0	0	0	0	0.071	0	0	0	0	0	0	0	0	0	1	0	0	0	0	1	0
S9606_3097	novel-hsa-miR85-3p	0	0	0	0	0	0	0	0	0	0	0.083	0.077	0.076	0	0	0	0	0	0	0	0	0	0	0	0	1	1	1	0	0
S9606_454	hsa-miR-1914-5p	0	0.145	0.076	0	0	0	0	0.071	0	0	0	0.155	0	0	0	0	2	1	0	0	0	0	1	0	0	0	2	0	0	0
S9606_455	hsa-miR-330-5p	0.501	0.654	1.827	1.521	1.183	0.974	1.163	0.708	0.851	0.618	1.581	1.782	2.267	1.423	1.294	6	9	24	21	17	11	15	10	12	7	19	23	30	20	18
S9606_457	hsa-miR-139-5p	31.754	56.891	46.432	36.567	56.934	82.101	17.915	61.15	103.763	39.312	60.079	64.856	41.251	34.73	96.661	380	783	610	505	818	927	231	864	1464	445	722	837	546	488	1345
S9606_458	hsa-miR-941	4.429	19.69	28.773	25.416	19.976	10.805	15.511	12.669	36.289	4.947	16.226	24.796	23.119	22.703	8.983	53	271	378	351	287	122	200	179	512	56	195	320	306	319	125
S9606_460	hsa-miR-10401-3p	0	0	0.152	0.145	0.07	0	0	0	0.142	0	0	0	0.076	0	0.144	0	0	2	2	1	0	0	0	2	0	0	0	1	0	2
S9606_3099	novel-hsa-miR308-3p	0	0	0.228	0	0	0	0.078	0.142	0	0	0.166	0	0.076	0	0.072	0	0	3	0	0	0	1	2	0	0	2	0	1	0	1
S9606_459	hsa-miR-6761-5p	0	0.291	0.076	0.072	0.278	0.354	0	0.283	0.213	0.353	0.25	0.31	0.227	0.214	0.144	0	4	1	1	4	4	0	4	3	4	3	4	3	3	2
S9606_462	hsa-miR-301a-5p	0.167	0.145	0.837	0.869	0.487	0.886	0.31	1.132	0	0.707	0.416	0.465	0.68	0.214	0.791	2	2	11	12	7	10	4	16	0	8	5	6	9	3	11
S9606_461	hsa-miR-4795-5p	0.084	0.073	0.076	0.072	0.07	0.089	0	0.071	0	0	0.083	0.077	0.151	0	0	1	1	1	1	1	1	0	1	0	0	1	1	2	0	0
S9606_463	hsa-miR-181b-3p	0	0	0	0.145	0.07	0	0	0	0	0.353	0.166	0.155	0.227	0.142	0.072	0	0	0	2	1	0	0	0	0	4	2	2	3	2	1
S9606_3103	novel-hsa-miR97-5p	0.167	0.145	0.381	0.217	0.209	0.62	0.155	0.495	0.496	0.088	0.416	0.465	0.227	0.285	0.503	2	2	5	3	3	7	2	7	7	1	5	6	3	4	7
S9606_465	hsa-miR-548ap-3p	13.788	0.073	2.436	0.434	8.074	7.794	8.143	5.945	0.496	5.919	8.321	0.697	30.523	1.922	11.139	165	1	32	6	116	88	105	84	7	67	100	9	404	27	155
S9606_3104	novel-hsa-miR199-5p	18.885	81.304	73.606	44.75	56.307	50.66	20.397	77.075	60.954	29.771	23.216	28.67	45.406	34.73	35.574	226	1119	967	618	809	572	263	1089	860	337	279	370	601	488	495
S9606_468	hsa-miR-6855-3p	0.084	0	0	0.072	0.07	0	0.078	0	0	0.088	0	0	0.076	0	0	1	0	0	1	1	0	1	0	0	1	0	0	1	0	0
S9606_469	hsa-miR-340-3p	8.774	13.078	10.428	16.148	16.565	9.919	8.454	17.977	14.53	15.372	6.657	22.161	15.941	13.237	12.577	105	180	137	223	238	112	109	254	205	174	80	286	211	186	175
S9606_471	hsa-miR-4742-5p	0.251	0	0.076	0	0.07	0	0	0	0	0	0	0	0	0	0	3	0	1	0	1	0	0	0	0	0	0	0	0	0	0
S9606_473	hsa-miR-4446-5p	0	0	0	0	0	0	0	0	0	0	0.083	0	0	0	0	0	0	0	0	0	0	0	0	0	0	1	0	0	0	0
S9606_472	hsa-miR-451a	9378.23	7667.09	8142.03	7691.4	7425.07	8765.61	8682.72	7418.51	5540	9847.06	8095.22	6617.12	6916.72	7411.43	7451.35	112231	105524	106966	106219	106680	98972	111955	104817	78164	111465	97284	85397	91550	104139	103683
S9606_474	hsa-miR-126-3p	5200.81	4658.72	5713.56	5604.89	5018.05	7053.53	4930.74	5167.41	5552.97	5065.81	6780.22	6132.37	5832.26	5435.72	5655.48	62239	64119	75062	77404	72097	79641	63577	73011	78347	57343	81481	79141	77196	76378	78694
S9606_475	hsa-miR-548ag	0.084	0.145	0	0	0.139	0	0	0	0	0	0.083	0	0	0	0	1	2	0	0	2	0	0	0	0	0	1	0	0	0	0
S9606_476	hsa-miR-3194-3p	0.084	0	0.533	0.362	0.139	2.214	0.233	0.566	0.071	0.353	1.165	0.155	0.68	1.281	1.365	1	0	7	5	2	25	3	8	1	4	14	2	9	18	19
S9606_3113	novel-hsa-miR217-3p	0.084	0.145	0	0.072	0	0	0.155	0.071	0.142	0.177	0	0.155	0	0.071	0.072	1	2	0	1	0	0	2	1	2	2	0	2	0	1	1
S9606_478	hsa-miR-7151-5p	0	0	0	0	0.139	0	0	0	0	0	0	0	0	0	0	0	0	0	0	2	0	0	0	0	0	0	0	0	0	0
S9606_479	hsa-miR-4709-5p	0	0	0	0	0	0	0	0	0	0	0	0	0	0	0.072	0	0	0	0	0	0	0	0	0	0	0	0	0	0	1
S9606_480	hsa-miR-2277-5p	0.167	0.436	0.304	0.072	0.348	0.089	0.388	0.212	0.425	0.442	0.25	0.542	0.151	0.214	0	2	6	4	1	5	1	5	3	6	5	3	7	2	3	0
S9606_483	hsa-miR-3125	0.334	0	0	0	0	0.177	0	0	0	0	0	0	0.151	0	0	4	0	0	0	0	2	0	0	0	0	0	0	2	0	0
S9606_484	hsa-miR-4498	0	0.073	0	0	0.07	0	0.233	0	0	0	0	0	0	0	0	0	1	0	0	1	0	3	0	0	0	0	0	0	0	0
S9606_485	hsa-miR-103a-3p	185.591	3.706	29.153	1.086	3.41	195.289	239.569	30.363	407.966	281.9	355.233	285.151	34.451	28.396	23.069	2221	51	383	15	49	2205	3089	429	5756	3191	4269	3680	456	399	321
S9606_487	hsa-let-7i-3p	88.325	45.629	168.677	130.629	37.794	336.996	56.305	176.09	54.221	113.873	225.006	167.991	153.747	111.023	232.561	1057	628	2216	1804	543	3805	726	2488	765	1289	2704	2168	2035	1560	3236
S9606_489	hsa-miR-383-3p	0	0.073	0.076	0	0.07	0	0	0	0	0	0	0	0.151	0	0	0	1	1	0	1	0	0	0	0	0	0	0	2	0	0
S9606_490	hsa-miR-199b-5p	726.821	437.906	1084.45	737.359	1169.37	666.818	252.831	1051.59	252.817	1057.54	779.033	1074.74	963.505	292.859	415.605	8698	6027	14247	10183	16801	7529	3260	14858	3567	11971	9362	13870	12753	4115	5783
S9606_493	hsa-miR-518e-3p	0.084	0.073	0.076	0	0	0	0	0	0	0	0	0	0	0	0	1	1	1	0	0	0	0	0	0	0	0	0	0	0	0
S9606_494	hsa-miR-7114-5p	0	0	0	0	0	0.089	0	0.071	0	0	0	0	0	0	0.072	0	0	0	0	0	1	0	1	0	0	0	0	0	0	1
S9606_3120	novel-hsa-miR231-3p	0	0	0	0	0	0	0	0.071	0	0	0	0	0	0	0	0	0	0	0	0	0	0	1	0	0	0	0	0	0	0
S9606_495	hsa-miR-6821-5p	0	0.145	0	0	0.07	0	0	0	0	0	0	0.155	0.151	0.142	0.072	0	2	0	0	1	0	0	0	0	0	0	2	2	2	1
S9606_496	hsa-miR-6879-3p	0	0	0.076	0	0	0.089	0	0	0	0.088	0.083	0.077	0	0	0	0	0	1	0	0	1	0	0	0	1	1	1	0	0	0
S9606_497	hsa-miR-5580-5p	0.084	0.218	0.152	0.072	0.626	0.177	0.31	0.142	0.638	0.353	0.25	0.232	0.076	0.214	0.287	1	3	2	1	9	2	4	2	9	4	3	3	1	3	4
S9606_3125	novel-hsa-miR182-5p	0.251	0	0.533	0.434	0.278	0	0.233	0.142	0.071	0.088	0.083	0.232	0.604	0	0.072	3	0	7	6	4	0	3	2	1	1	1	3	8	0	1
S9606_499	hsa-miR-527	0	0	0.076	0	0	0	0	0	0	0	0	0	0	0	0	0	0	1	0	0	0	0	0	0	0	0	0	0	0	0
S9606_3130	novel-hsa-miR127-3p	0	0	0	0.072	0.07	0	0	0	0	0	0.166	0	0	0	0	0	0	0	1	1	0	0	0	0	0	2	0	0	0	0
S9606_500	hsa-miR-450a-1-3p	9.693	7.92	13.473	14.265	16.565	5.934	6.747	10.546	4.465	9.276	5.159	15.73	15.186	4.199	6.109	116	109	177	197	238	67	87	149	63	105	62	203	201	59	85
S9606_502	hsa-miR-4781-5p	0.251	0.291	0.076	0.072	0	0.089	0.233	0.283	0.213	0.177	0.166	0	0.227	0.071	0.144	3	4	1	1	0	1	3	4	3	2	2	0	3	1	2
S9606_504	hsa-miR-585-3p	4.93	1.598	4.491	4.417	0.696	20.016	2.559	0.92	9.143	7.244	7.406	10.771	11.71	15.088	5.534	59	22	59	61	10	226	33	13	129	82	89	139	155	212	77
S9606_506	hsa-miR-2276-5p	0	0	0.076	0	0.07	0	0	0	0.142	0	0	0	0	0	0	0	0	1	0	1	0	0	0	2	0	0	0	0	0	0
S9606_507	hsa-miR-329-3p	0.919	1.235	2.588	2.534	1.81	1.86	1.629	2.265	2.055	1.944	1.581	1.782	1.813	4.199	2.372	11	17	34	35	26	21	21	32	29	22	19	23	24	59	33
S9606_3134	novel-hsa-miR51-3p	0	0.073	0.076	0.072	0.278	0	0.155	0.071	0	0.177	0.083	0.077	0.151	0.142	0.072	0	1	1	1	4	0	2	1	0	2	1	1	2	2	1
S9606_508	hsa-miR-1915-5p	0	0.073	0.076	0	0.139	0	0	0.212	0	0	0	0.077	0	0	0.072	0	1	1	0	2	0	0	3	0	0	0	1	0	0	1
S9606_509	hsa-miR-224-5p	0.167	0.073	0.152	0.724	0.278	0.354	1.086	0.495	2.339	0.53	0.333	0.31	0.076	1.922	0.144	2	1	2	10	4	4	14	7	33	6	4	4	1	27	2
S9606_3136	novel-hsa-miR288-5p	0.084	0	0	0	0	0.089	0.078	0	0.071	0.088	0	0	0	0	0	1	0	0	0	0	1	1	0	1	1	0	0	0	0	0
S9606_3137	novel-hsa-miR121-5p	0.919	4.141	5.176	14.337	16.008	1.151	6.282	8.776	3.756	8.481	1.082	3.409	1.435	20.354	1.006	11	57	68	198	230	13	81	124	53	96	13	44	19	286	14
S9606_3139	novel-hsa-miR140-5p	0.084	0.145	0.381	0.362	0	0.266	0.155	0.354	0.213	0	0.166	0.155	0.378	0.214	0	1	2	5	5	0	3	2	5	3	0	2	2	5	3	0
S9606_3143	novel-hsa-miR316-3p	0	0.145	0.076	0.072	0	0	0.078	0.071	0	0	0	0.077	0.151	0	0	0	2	1	1	0	0	1	1	0	0	0	1	2	0	0
S9606_514	hsa-miR-548ax	0.084	0	0	0	0	0	0	0.071	0	0	0	0.155	0.076	0	0	1	0	0	0	0	0	0	1	0	0	0	2	1	0	0
S9606_513	hsa-miR-6511b-5p	0	0.073	0.076	0.217	0.139	0	0.155	0.142	0.142	0	0	0.077	0.076	0	0.072	0	1	1	3	2	0	2	2	2	0	0	1	1	0	1
S9606_515	hsa-miR-144-3p	1016.95	105.862	994.252	481.097	320.862	631.214	355.049	365.982	62.442	782.005	458.749	115.61	279.162	465.514	1043.58	12170	1457	13062	6644	4610	7127	4578	5171	881	8852	5513	1492	3695	6541	14521
S9606_516	hsa-miR-4700-5p	0	0	0	0	0.07	0	0	0.071	0.071	0	0.083	0	0.151	0	0	0	0	0	0	1	0	0	1	1	0	1	0	2	0	0
S9606_519	hsa-miR-520h	0.084	0	0.076	0	0	0	0.078	0	0	0	0	0	0	0	0	1	0	1	0	0	0	1	0	0	0	0	0	0	0	0
S9606_522	hsa-miR-499a-5p	75.874	54.057	65.081	60.608	76.701	82.898	39.243	95.83	67.475	84.897	87.456	97.323	81.671	58.785	117.646	908	744	855	837	1102	936	506	1354	952	961	1051	1256	1081	826	1637
S9606_526	hsa-miR-374a-3p	13.203	1.962	27.326	20.927	31.599	21.787	6.127	21.799	4.253	21.555	25.879	24.951	39.513	28.823	18.182	158	27	359	289	454	246	79	308	60	244	311	322	523	405	253
S9606_3148	novel-hsa-miR166-3p	0.084	0	0	0	0	0	0	0.071	0	0	0.083	0	0.076	0	0	1	0	0	0	0	0	0	1	0	0	1	0	1	0	0
S9606_527	hsa-miR-141-3p	697.073	383.994	1186.22	1043.95	832.78	2235.6	662.169	1356.14	932.24	1384.59	2445.77	1533.54	2024.09	844.06	2258.84	8342	5285	15584	14417	11965	25242	8538	19161	13153	15673	29392	19791	26791	11860	31431
S9606_530	hsa-miR-186-5p	132.446	113.491	188.62	137.146	185.905	233.816	119.901	317.713	95.754	189.759	236.988	208.516	299.183	186.177	295.444	1585	1562	2478	1894	2671	2640	1546	4489	1351	2148	2848	2691	3960	2616	4111
S9606_529	hsa-miR-339-5p	13.871	28.918	39.429	21.578	21.368	25.596	8.454	56.408	20.909	37.899	35.948	18.364	59.988	22.774	39.024	166	398	518	298	307	289	109	797	295	429	432	237	794	320	543
S9606_531	hsa-miR-486-5p	228.96	272.61	84.719	69.152	71.341	48.269	197.224	68.511	130.059	171.207	46.432	24.331	45.482	70.172	69.998	2740	3752	1113	955	1025	545	2543	968	1835	1938	558	314	602	986	974
S9606_532	hsa-miR-3927-5p	0	0	0	0	0	0	0	0.071	0	0	0	0	0.076	0	0.072	0	0	0	0	0	0	0	1	0	0	0	0	1	0	1
S9606_3154	novel-hsa-miR216-3p	0	0	0	0	0	0.089	0	0	0.071	0	0	0	0	0	0	0	0	0	0	0	1	0	0	1	0	0	0	0	0	0
S9606_534	hsa-miR-548j-5p	2.507	3.488	10.657	8.762	8.77	1.683	7.135	5.167	24.382	4.24	2.829	5.037	5.289	6.975	1.725	30	48	140	121	126	19	92	73	344	48	34	65	70	98	24
S9606_535	hsa-miR-548ay-5p	3.593	2.979	4.415	5.069	4.454	2.037	2.792	5.025	2.552	3.445	2.413	6.896	8.311	4.341	1.94	43	41	58	70	64	23	36	71	36	39	29	89	110	61	27
S9606_536	hsa-miR-3936	0.084	0.073	0	0.072	0	0.089	0	0.071	0	0	0	0	0	0	0	1	1	0	1	0	1	0	1	0	0	0	0	0	0	0
S9606_539	hsa-miR-1273h-5p	0.251	0.145	0.076	0.072	0	0	0.078	0.071	0.284	0	0	0	0	0.427	0	3	2	1	1	0	0	1	1	4	0	0	0	0	6	0
S9606_542	hsa-miR-218-5p	374.942	228.507	451.76	391.96	875.237	643.613	357.065	488.212	421.503	612.3	665.199	654.684	647.928	289.229	531.598	4487	3145	5935	5413	12575	7267	4604	6898	5947	6931	7994	8449	8576	4064	7397
S9606_541	hsa-miR-3117-5p	0.167	0	0	0	0	0.089	0	0.071	0.071	0.265	0.166	0.077	0.076	0.142	0.144	2	0	0	0	0	1	0	1	1	3	2	1	1	2	2
S9606_543	hsa-miR-663b	0.251	6.467	0.076	0	0	0	0.078	1.911	0	0	0.083	0.852	0.68	0.214	4.671	3	89	1	0	0	0	1	27	0	0	1	11	9	3	65
S9606_546	hsa-miR-135a-5p	239.572	224.802	423.901	430.048	539.689	200.78	58.632	444.189	25.303	270.857	324.777	288.25	391.356	24.411	287.467	2867	3094	5569	5939	7754	2267	756	6276	357	3066	3903	3720	5180	343	4000
S9606_548	hsa-miR-3186-5p	0	0.073	0	0	0.139	0	0.078	0	0	0	0	0	0	0	0.072	0	1	0	0	2	0	1	0	0	0	0	0	0	0	1
S9606_549	hsa-miR-6785-5p	0	0	0	0	0	0	0	0	0	0.088	0	0	0	0.071	0	0	0	0	0	0	0	0	0	0	1	0	0	0	1	0
S9606_550	hsa-miR-93-5p	1268.22	1506.91	2344.28	1761.46	1786.67	1121.79	945.634	1648.44	1462.04	1639.45	2488.63	1916.48	1939.78	1000.49	1026.62	15177	20740	30798	24326	25670	12666	12193	23291	20628	18558	29907	24733	25675	14058	14285
S9606_551	hsa-miR-376c-5p	0.251	0	0.076	0.217	0.07	0.089	0.078	0.142	0.071	0.088	0.25	0.077	0.076	0.285	0.144	3	0	1	3	1	1	1	2	1	1	3	1	1	4	2
S9606_556	hsa-miR-548k	23.397	19.182	23.977	25.489	28.885	21.079	22.258	24.276	26.862	26.944	20.637	36.109	33.847	54.729	18.326	280	264	315	352	415	238	287	343	379	305	248	466	448	769	255
S9606_557	hsa-miR-6736-5p	0.251	0.145	0.304	0.072	0.209	0.089	0.078	0.071	0.213	0	0.333	0.542	0.604	0	0.431	3	2	4	1	3	1	1	1	3	0	4	7	8	0	6
S9606_562	hsa-miR-4482-5p	0.334	0	0	0	0	0	0	0	0	0	0	0.077	0	0	0	4	0	0	0	0	0	0	0	0	0	0	1	0	0	0
S9606_563	hsa-miR-6866-3p	0.084	0	0	0	0	0.089	0	0	0.071	0	0	0.077	0	0	0	1	0	0	0	0	1	0	0	1	0	0	1	0	0	0
S9606_3174	novel-hsa-miR32-5p	0	0	0.076	0	0	0	0	0	0	0	0	0	0	0	0.072	0	0	1	0	0	0	0	0	0	0	0	0	0	0	1
S9606_3176	novel-hsa-miR186-5p	0	0.145	0.152	0	0	0	0	0	0.142	0	0.083	0.077	0.076	0.071	0	0	2	2	0	0	0	0	0	2	0	1	1	1	1	0
S9606_566	hsa-miR-6511b-3p	0.668	0.509	0.457	0.579	0.626	0.709	0.388	1.132	1.063	0.265	0.25	0.62	0.756	0.285	0.934	8	7	6	8	9	8	5	16	15	3	3	8	10	4	13
S9606_568	hsa-miR-4501	0	0	0	0	0	0	0	0	0	0	0	0.077	0	0	0	0	0	0	0	0	0	0	0	0	0	0	1	0	0	0
S9606_567	hsa-miR-6750-5p	0	0	0	0	0.07	0	0.078	0	0	0	0	0	0	0	0	0	0	0	0	1	0	1	0	0	0	0	0	0	0	0
S9606_571	hsa-miR-4803	0	0	0.076	0	0	0	0	0	0	0	0	0	0	0	0.072	0	0	1	0	0	0	0	0	0	0	0	0	0	0	1
S9606_572	hsa-miR-887-5p	0	0.073	0.076	0.072	0.07	0	0	0	0	0.177	0.333	0	0	0	0	0	1	1	1	1	0	0	0	0	2	4	0	0	0	0
S9606_3183	novel-hsa-miR67-3p	0	0.145	0.076	0.145	0.487	0.089	0	0.637	0.638	0	0.166	0.077	0.302	0.285	0	0	2	1	2	7	1	0	9	9	0	2	1	4	4	0
S9606_573	hsa-miR-6509-3p	0	0	0	0.145	0.07	0.089	0.078	0.142	0.071	0.088	0	0.077	0	0.071	0.144	0	0	0	2	1	1	1	2	1	1	0	1	0	1	2
S9606_575	hsa-miR-4772-3p	0.501	0.436	1.218	1.303	0.487	0.531	0.465	0.849	0.709	0.707	1.082	0.387	0.302	2.989	0.431	6	6	16	18	7	6	6	12	10	8	13	5	4	42	6
S9606_577	hsa-miR-3193	0.084	0.145	0.076	0.145	0.278	0	0.078	0	0.071	0.177	0.333	0.155	0.227	0	0	1	2	1	2	4	0	1	0	1	2	4	2	3	0	0
S9606_578	hsa-miR-4783-3p	0	0	0.076	0.072	0	0	0.078	0	0	0	0	0	0.076	0	0	0	0	1	1	0	0	1	0	0	0	0	0	1	0	0
S9606_580	hsa-miR-10396a-5p	0.084	0.291	0.076	0.145	0	0.177	0	0	0	0	0.416	0.077	0	0	0	1	4	1	2	0	2	0	0	0	0	5	1	0	0	0
S9606_581	hsa-miR-6761-3p	0.167	0	0	0	0	0	0	0.071	0	0	0	0	0	0	0	2	0	0	0	0	0	0	1	0	0	0	0	0	0	0
S9606_582	hsa-miR-892a	0	0	0	0	0	0.089	0	0	0	0	0	0	0	0	0	0	0	0	0	0	1	0	0	0	0	0	0	0	0	0
S9606_583	hsa-miR-6734-3p	0	0.073	0	0	0.07	0	0	0	0	0	0.083	0	0	0	0	0	1	0	0	1	0	0	0	0	0	1	0	0	0	0
S9606_584	hsa-miR-379-3p	5.348	3.052	5.328	5.648	6.473	3.1	6.127	5.733	3.402	3.534	3.661	4.727	4.306	15.159	4.456	64	42	70	78	93	35	79	81	48	40	44	61	57	213	62
S9606_585	hsa-miR-1304-3p	0	0	0	0	0	0	0	0	0	0	0.083	0	0	0	0	0	0	0	0	0	0	0	0	0	0	1	0	0	0	0
S9606_586	hsa-miR-4530	0	0	0	0	0	0	0	0	0	0	0	0	0	0	0.072	0	0	0	0	0	0	0	0	0	0	0	0	0	0	1
S9606_587	hsa-miR-4707-5p	0	0	0	0	0.07	0	0	0	0	0	0	0.155	0	0.071	0	0	0	0	0	1	0	0	0	0	0	0	2	0	1	0
S9606_589	hsa-miR-24-1-5p	2.005	1.671	11.874	6.155	6.891	15.942	1.629	5.308	1.559	6.537	9.07	7.671	10.199	9.252	15.667	24	23	156	85	99	180	21	75	22	74	109	99	135	130	218
S9606_591	hsa-miR-5584-3p	0	0	0	0	0	0	0	0.071	0	0	0	0	0	0	0	0	0	0	0	0	0	0	1	0	0	0	0	0	0	0
S9606_592	hsa-miR-5010-5p	0.084	0.727	0	0.29	0.139	0.266	0.155	0.283	0.213	0.088	0.582	0.697	0.151	0.285	0.144	1	10	0	4	2	3	2	4	3	1	7	9	2	4	2
S9606_3202	novel-hsa-miR42-5p	0	0	0	0	0	0	0	0	0	0	0	0	0	0.214	0	0	0	0	0	0	0	0	0	0	0	0	0	0	3	0
S9606_596	hsa-miR-7703	0	0	0	0	0.07	0	0.078	0	0	0	0	0.155	0	0.071	0	0	0	0	0	1	0	1	0	0	0	0	2	0	1	0
S9606_597	hsa-miR-652-5p	0.334	0	0.381	0.145	0.139	0.089	0.233	0.283	0	0.618	0.915	0.697	0.227	0.142	0.072	4	0	5	2	2	1	3	4	0	7	11	9	3	2	1
S9606_599	hsa-miR-3691-3p	0	0.073	0	0	0	0	0	0	0.071	0	0	0	0.076	0	0	0	1	0	0	0	0	0	0	1	0	0	0	1	0	0
S9606_600	hsa-miR-3183	0	0	0.152	0	0	0	0	0	0.071	0	0	0	0	0	0	0	0	2	0	0	0	0	0	1	0	0	0	0	0	0
S9606_3206	novel-hsa-miR38-5p	0	0	0	0	0.139	0	0	0	0	0	0	0	0.076	0	0	0	0	0	0	2	0	0	0	0	0	0	0	1	0	0
S9606_601	hsa-miR-6863	0	0	0	0	0	0	0.078	0	0	0	0	0	0	0	0	0	0	0	0	0	0	1	0	0	0	0	0	0	0	0
S9606_603	hsa-miR-1244	0	0	0.076	0	0	0	0	0	0.071	0	0	0	0	0	0	0	0	1	0	0	0	0	0	1	0	0	0	0	0	0
S9606_604	hsa-miR-6812-5p	0	0.073	0	0	0	0	0	0	0.071	0	0	0	0	0.142	0	0	1	0	0	0	0	0	0	1	0	0	0	0	2	0
S9606_606	hsa-miR-373-5p	0	0	0	0	0	0	0	0	0.071	0	0	0	0	0	0	0	0	0	0	0	0	0	0	1	0	0	0	0	0	0
S9606_605	hsa-miR-556-3p	0.084	0.073	0.152	0.072	0.557	0	0.155	0.425	0.071	0.53	0.166	0.465	0.756	0.783	0.359	1	1	2	1	8	0	2	6	1	6	2	6	10	11	5
S9606_608	hsa-miR-548o-5p	0	0	0.076	0	0.139	0	0	0	0	0	0	0	0	0	0.072	0	0	1	0	2	0	0	0	0	0	0	0	0	0	1
S9606_607	hsa-miR-564	0	0	0	0	0	0	0.078	0	0	0	0	0	0	0	0	0	0	0	0	0	0	1	0	0	0	0	0	0	0	0
S9606_613	hsa-miR-4665-3p	0	0	0	0	0	0	0	0	0.071	0	0	0	0	0	0	0	0	0	0	0	0	0	0	1	0	0	0	0	0	0
S9606_614	hsa-miR-4437	0	0	0	0	0	0	0	0.071	0.071	0	0	0	0	0	0	0	0	0	0	0	0	0	1	1	0	0	0	0	0	0
S9606_612	hsa-miR-548aq-3p	0.418	0	0.228	0.869	0.209	0.443	0.31	0.425	0.284	0.442	0.416	0.697	0.453	0.214	0.503	5	0	3	12	3	5	4	6	4	5	5	9	6	3	7
S9606_616	hsa-miR-5191	0	0	0	0	0	0	0	0	0	0.177	0	0	0	0	0	0	0	0	0	0	0	0	0	0	2	0	0	0	0	0
S9606_617	hsa-miR-4738-3p	0	0	0	0.072	0	0	0	0	0	0	0	0	0	0	0	0	0	0	1	0	0	0	0	0	0	0	0	0	0	0
S9606_615	hsa-miR-876-3p	0.167	0.073	0.304	0.724	0.418	1.417	5.274	0.92	3.544	1.325	0.832	3.874	3.853	3.131	1.365	2	1	4	10	6	16	68	13	50	15	10	50	51	44	19
S9606_620	hsa-miR-3922-3p	0	0	0	0	0.139	0	0	0	0	0.088	0	0	0	0.071	0	0	0	0	0	2	0	0	0	0	1	0	0	0	1	0
S9606_3217	novel-hsa-miR33-3p	0.251	0.218	0.076	0.362	0.209	0.089	0.078	0.212	0.638	0.177	0.166	0.155	0.076	0.285	0.431	3	3	1	5	3	1	1	3	9	2	2	2	1	4	6
S9606_619	hsa-miR-423-5p	199.462	3.706	2.892	0.869	1.322	226.73	0.465	5.874	213.339	154.422	404.911	2.867	1.662	173.651	3.665	2387	51	38	12	19	2560	6	83	3010	1748	4866	37	22	2440	51
S9606_3218	novel-hsa-miR93-5p	0	0.145	0	0	0	0.62	0.233	0.283	0.142	0	0.749	0.31	0.302	0.142	0.216	0	2	0	0	0	7	3	4	2	0	9	4	4	2	3
S9606_3219	novel-hsa-miR292-5p	0	0	0	0	0.07	0	0	0	0	0	0	0	0	0	0	0	0	0	0	1	0	0	0	0	0	0	0	0	0	0
S9606_621	hsa-miR-9901	0.167	0.727	0	0.072	0	0	0	0	0	0	0.083	0.387	0.453	0.071	2.084	2	10	0	1	0	0	0	0	0	0	1	5	6	1	29
S9606_624	hsa-miR-200a-3p	393.827	480.701	736.441	540.402	773.967	420.071	320.614	842.233	472.109	601.345	1295.53	980.593	1231.18	267.452	791.324	4713	6616	9675	7463	11120	4743	4134	11900	6661	6807	15569	12655	16296	3758	11011
S9606_625	hsa-miR-6870-5p	0	0	0	0	0	0	0	0	0	0	0	0	0.076	0	0	0	0	0	0	0	0	0	0	0	0	0	0	1	0	0
S9606_626	hsa-miR-509-5p	0	0	0.076	0.072	0	0	0	0	0	0	0	0	0	0	0	0	0	1	1	0	0	0	0	0	0	0	0	0	0	0
S9606_3227	novel-hsa-miR99-3p	2.925	4.359	0.457	0.217	0.835	0.531	1.241	0.849	0.496	0.088	0.333	0.155	0.302	0	0.862	35	60	6	3	12	6	16	12	7	1	4	2	4	0	12
S9606_628	hsa-miR-944	0	0	0.076	0.072	0.209	0.089	0	0	0	0	0.582	0.077	0.151	0	0.144	0	0	1	1	3	1	0	0	0	0	7	1	2	0	2
S9606_629	hsa-miR-3184-3p	1.838	549.653	254.005	193.844	211.797	1.948	88.723	711.934	0.992	1.237	1.664	684.052	451.948	2.206	427.75	22	7565	3337	2677	3043	22	1144	10059	14	14	20	8828	5982	31	5952
S9606_631	hsa-miR-29b-1-5p	5.432	9.373	9.286	15.351	5.916	14.082	19.622	9.13	55.496	11.043	14.146	5.347	4.004	25.621	11.642	65	129	122	212	85	159	253	129	783	125	170	69	53	360	162
S9606_630	hsa-miR-548e-3p	0.334	0	0.99	1.303	0.418	0.709	1.706	1.062	0.425	0.618	0.832	0.697	0.68	1.068	0.719	4	0	13	18	6	8	22	15	6	7	10	9	9	15	10
S9606_632	hsa-miR-548ac	0	0	0	0.145	0	0	0	0	0	0	0	0	0	0	0	0	0	0	2	0	0	0	0	0	0	0	0	0	0	0
S9606_633	hsa-miR-1265	0.167	0	0.076	0	0	0	0	0.071	0.071	0	0.083	0.077	0	0.071	0	2	0	1	0	0	0	0	1	1	0	1	1	0	1	0
S9606_634	hsa-miR-1343-3p	0.668	1.163	0.761	0.797	0.835	0.266	0.233	1.557	0.284	0.265	0.582	0.232	0.227	0.071	0.934	8	16	10	11	12	3	3	22	4	3	7	3	3	1	13
S9606_635	hsa-miR-515-3p	0.167	0.145	0	0	0	0.266	0	0	0	0	0.083	0.077	0	0	0	2	2	0	0	0	3	0	0	0	0	1	1	0	0	0
S9606_639	hsa-miR-10395-3p	1.003	3.996	1.066	0.869	1.74	0.089	5.506	1.062	0.354	0.795	0.666	0.697	1.284	0.498	1.581	12	55	14	12	25	1	71	15	5	9	8	9	17	7	22
S9606_640	hsa-miR-203b-5p	0.752	1.671	2.816	2.245	2.018	1.24	1.318	2.902	1.843	2.474	1.664	3.952	4.533	0.498	2.731	9	23	37	31	29	14	17	41	26	28	20	51	60	7	38
S9606_641	hsa-miR-410-3p	87.991	56.527	145.005	149.239	118.879	48.269	101.132	111.33	40.541	64.578	47.098	107.784	95.875	135.22	79.413	1053	778	1905	2061	1708	545	1304	1573	572	731	566	1391	1269	1900	1105
S9606_3245	novel-hsa-miR187-3p	0	0	0	0.072	0	0	0.078	0.142	0.071	0	0	0	0	0.071	0	0	0	0	1	0	0	1	2	1	0	0	0	0	1	0
S9606_3244	novel-hsa-miR113-5p	0	0.218	0.076	0	0	0.531	0.078	0.212	0.071	0.177	0	0.077	0.076	0.285	0.144	0	3	1	0	0	6	1	3	1	2	0	1	1	4	2
S9606_644	hsa-miR-3164	0.334	0.291	0.076	0.29	0.278	0.266	0.155	0	0.284	0.088	0.166	0.62	0.151	0.071	0	4	4	1	4	4	3	2	0	4	1	2	8	2	1	0
S9606_643	hsa-miR-365b-3p	13.871	14.313	17.355	18.61	0.418	17.182	16.364	0.212	13.254	22.792	0.25	21.154	0.302	41.705	0.144	166	197	228	257	6	194	211	3	187	258	3	273	4	586	2
S9606_645	hsa-miR-216a-5p	0.251	0.509	0.913	0.362	0	2.303	0.078	0.212	0.142	0.707	2.663	0.387	0.302	3.63	3.09	3	7	12	5	0	26	1	3	2	8	32	5	4	51	43
S9606_646	hsa-miR-514a-5p	0	0.291	0.076	0	0.07	0	0	0	0.071	0	0	0	0	0	0.144	0	4	1	0	1	0	0	0	1	0	0	0	0	0	2
S9606_647	hsa-miR-3190-5p	0	0.073	0	0	0	0	0	0	0	0	0.083	0	0	0	0	0	1	0	0	0	0	0	0	0	0	1	0	0	0	0
S9606_650	hsa-miR-4467	0.167	0.073	0.152	0.29	0.07	0	0.388	0	0.496	0.088	0	0.155	0.68	0	0.359	2	1	2	4	1	0	5	0	7	1	0	2	9	0	5
S9606_651	hsa-miR-6734-5p	0	0	0	0.072	0	0.266	0.078	0.212	0.071	0	0.25	0	0.151	0	0.216	0	0	0	1	0	3	1	3	1	0	3	0	2	0	3
S9606_652	hsa-miR-155-5p	195.451	184.114	296.708	374.798	224.604	371.36	678.766	260.101	983.059	395.155	606.867	241.371	266.318	652.474	265.907	2339	2534	3898	5176	3227	4193	8752	3675	13870	4473	7293	3115	3525	9168	3700
S9606_656	hsa-miR-3144-5p	0	0	0	0	0.07	0	0	0	0	0	0	0	0	0	0	0	0	0	0	1	0	0	0	0	0	0	0	0	0	0
S9606_657	hsa-let-7d-3p	142.891	345.994	104.738	175.307	208.804	92.995	127.656	309.786	154.298	91.257	56.085	227.733	146.041	114.368	118.58	1710	4762	1376	2421	3000	1050	1646	4377	2177	1033	674	2939	1933	1607	1650
S9606_3256	novel-hsa-miR66-5p	0	0	0	0.145	0.07	0	0	0	0	0	0	0	0	0	0	0	0	0	2	1	0	0	0	0	0	0	0	0	0	0
S9606_661	hsa-miR-3652	0	0.073	0	0	0	0	0	0	0	0	0	0	0	0.071	0	0	1	0	0	0	0	0	0	0	0	0	0	0	1	0
S9606_660	hsa-miR-7854-3p	0	0.073	0.152	0.217	0.139	0.177	0.155	0.212	0.638	0	0	0	0.151	0.285	0.431	0	1	2	3	2	2	2	3	9	0	0	0	2	4	6
S9606_3263	novel-hsa-miR267-3p	0.084	0	0	0.217	0.07	0.089	0.078	0.071	0.071	0.177	0.083	0	0.076	0.071	0	1	0	0	3	1	1	1	1	1	2	1	0	1	1	0
S9606_662	hsa-miR-1275	2.089	3.488	9.667	2.39	1.183	4.163	1.861	10.899	2.906	1.325	11.317	6.276	6.422	3.63	7.833	25	48	127	33	17	47	24	154	41	15	136	81	85	51	109
S9606_663	hsa-miR-500a-3p	10.696	19.472	28.164	30.847	17.261	7.44	5.662	19.251	15.522	17.05	16.143	24.563	37.322	5.409	17.464	128	268	370	426	248	84	73	272	219	193	194	317	494	76	243
S9606_666	hsa-miR-219a-2-3p	0.418	0.509	0.457	0.652	0.835	0	0	0.495	0.142	0.088	0.666	0.93	1.133	0	0.072	5	7	6	9	12	0	0	7	2	1	8	12	15	0	1
S9606_667	hsa-miR-22-3p	4910.6	4902.26	6354.25	6014.66	4719.32	7663.76	6603.93	4704.54	6471.11	6772.22	7166.07	5917.19	5768.04	6792.26	5967.23	58766	67471	83479	83063	67805	86531	85151	66471	91301	76659	86118	76364	76346	95439	83032
S9606_669	hsa-miR-411-5p	454.994	365.539	623.406	572.697	652.721	659.113	682.876	642.574	467.998	520.689	632.579	657.396	542.76	1232.85	694.735	5445	5031	8190	7909	9378	7442	8805	9079	6603	5894	7602	8484	7184	17323	9667
S9606_668	hsa-miR-570-5p	0	0	0.304	0.29	0	0	0	0.212	0.071	0	0	0.387	0.227	0	0.144	0	0	4	4	0	0	0	3	1	0	0	5	3	0	2
S9606_672	hsa-miR-6884-3p	0	0	0	0	0.139	0	0	0	0	0	0	0	0	0	0	0	0	0	0	2	0	0	0	0	0	0	0	0	0	0
S9606_671	hsa-miR-891b	0	0	0	0	0	0	0	0	0.071	0	0	0	0	0	0	0	0	0	0	0	0	0	0	1	0	0	0	0	0	0
S9606_675	hsa-miR-1247-3p	0.752	1.38	1.522	0.724	0.418	0.886	7.29	1.203	17.861	0.53	3.495	0.93	0.302	6.334	4.312	9	19	20	10	6	10	94	17	252	6	42	12	4	89	60
S9606_673	hsa-miR-3606-5p	0.167	0	0.761	0.507	0.209	0.354	0.233	0.495	0.071	0.353	0.832	0.232	0.302	0.285	0.647	2	0	10	7	3	4	3	7	1	4	10	3	4	4	9
S9606_678	hsa-miR-1252-3p	0	0	0.076	0.145	0.07	0	0	0.071	0	0	0	0	0.076	0.071	0	0	0	1	2	1	0	0	1	0	0	0	0	1	1	0
S9606_679	hsa-miR-5090	0.167	0.145	0.076	0.072	0.209	0	0	0.283	0.142	0.177	0.166	0	0.076	0	0.144	2	2	1	1	3	0	0	4	2	2	2	0	1	0	2
S9606_680	hsa-miR-365a-3p	0.585	0.218	0.228	0.507	14.895	0.177	0.078	18.331	0	0	20.387	0.155	31.656	0.925	13.655	7	3	3	7	214	2	1	259	0	0	245	2	419	13	190
S9606_682	hsa-miR-3179	0.084	0.145	0.076	0.217	0.07	0.089	0	0.142	0	0.088	0.083	0.077	0.076	0.071	0	1	2	1	3	1	1	0	2	0	1	1	1	1	1	0
S9606_684	hsa-miR-744-3p	3.76	7.629	4.263	4.489	6.96	3.366	2.87	7.573	4.749	3.357	3.661	8.369	8.915	2.064	3.737	45	105	56	62	100	38	37	107	67	38	44	108	118	29	52
S9606_685	hsa-miR-3152-5p	0.668	1.017	2.207	1.448	1.253	0.974	0.853	0.637	0.709	0.442	0.999	0.62	0.756	0.925	0.575	8	14	29	20	18	11	11	9	10	5	12	8	10	13	8
S9606_3277	novel-hsa-miR10-5p	0.167	0.145	0.152	0.217	0	0	0.465	0.142	1.772	0.795	0.25	0.465	0.227	0	0.072	2	2	2	3	0	0	6	2	25	9	3	6	3	0	1
S9606_686	hsa-miR-138-2-3p	0.167	0.363	0.304	0.145	0.209	0	0.078	0.142	0.284	0.088	0.166	0	0.076	0	0.072	2	5	4	2	3	0	1	2	4	1	2	0	1	0	1
S9606_3281	novel-hsa-miR72-5p	0	0.073	0.152	0.145	0.139	0	0.078	0	0.284	0.265	0	0	0	0	0.072	0	1	2	2	2	0	1	0	4	3	0	0	0	0	1
S9606_2662	novel-hsa-miR4-5p	0	0	0.076	0.072	0	0	0	0	0	0	0	0	0	0	0	0	0	1	1	0	0	0	0	0	0	0	0	0	0	0
S9606_690	hsa-miR-502-3p	9.693	20.271	28.62	24.04	18.096	10.362	7.833	24.205	16.018	15.018	14.645	31.847	29.087	8.184	16.889	116	279	376	332	260	117	101	342	226	170	176	411	385	115	235
S9606_692	hsa-miR-509-3-5p	0.919	12.57	0.913	1.521	1.183	1.328	0.776	2.194	14.671	4.417	1.082	3.487	1.813	0.214	8.552	11	173	12	21	17	15	10	31	207	50	13	45	24	3	119
S9606_693	hsa-miR-3064-5p	0.418	0.799	0.609	0.724	0.418	0.089	0.388	0.566	0.638	1.237	0.832	1.162	0.68	0.427	0.719	5	11	8	10	6	1	5	8	9	14	10	15	9	6	10
S9606_694	hsa-miR-889-5p	0.501	0.145	1.218	1.521	0.418	0.266	1.241	0.425	0.709	0.353	0.499	0.775	0.453	1.281	1.006	6	2	16	21	6	3	16	6	10	4	6	10	6	18	14
S9606_696	hsa-miR-3918	0	0	0	0.145	0.07	0	0.078	0.071	0.071	0	0.083	0.232	0.076	0	0	0	0	0	2	1	0	1	1	1	0	1	3	1	0	0
S9606_697	hsa-miR-4755-5p	0.167	0.073	0.228	0.29	0.139	0	0.078	0.425	0.071	0.353	0.083	0.155	0.076	0.071	0	2	1	3	4	2	0	1	6	1	4	1	2	1	1	0
S9606_698	hsa-miR-500b-5p	0	0	0	0	0	0	0	0	0	0	0.083	0.077	0.151	0	0	0	0	0	0	0	0	0	0	0	0	1	1	2	0	0
S9606_699	hsa-miR-3619-3p	0.251	0.581	0.457	0.29	0.209	0.354	0.31	0.354	0.638	0.088	0.416	0.465	0.604	0.071	0.072	3	8	6	4	3	4	4	5	9	1	5	6	8	1	1
S9606_2681	novel-hsa-miR269-5p	0.084	0	0.152	0.29	0.07	0.177	0.233	0.142	0.071	0.177	0.333	0.465	0.302	0.142	0.072	1	0	2	4	1	2	3	2	1	2	4	6	4	2	1
S9606_700	hsa-miR-192-3p	0.084	0.291	0.533	0.652	0.139	0.531	0.233	1.062	0.425	0.265	0.499	0.542	0.227	0.641	1.078	1	4	7	9	2	6	3	15	6	3	6	7	3	9	15
S9606_705	hsa-miR-1266-3p	0	0	0.152	0	0.07	0	0	0	0.142	0	0	0	0	0	0.072	0	0	2	0	1	0	0	0	2	0	0	0	0	0	1
S9606_704	hsa-miR-1233-5p	0	0	0	0	0	0.089	0	0.071	0	0	0	0.077	0	0	0	0	0	0	0	0	1	0	1	0	0	0	1	0	0	0
S9606_702	hsa-miR-873-5p	0	0.073	0.076	0	0	0.354	0.465	0.283	0.567	0.088	0.166	0.232	0.302	0.498	0.359	0	1	1	0	0	4	6	4	8	1	2	3	4	7	5
S9606_703	hsa-miR-517a-3p	0.251	0.218	0	0.072	0	0	0	0.071	0.142	0	0	0.31	0.076	0	0	3	3	0	1	0	0	0	1	2	0	0	4	1	0	0
S9606_706	hsa-miR-2114-5p	0.752	1.889	2.74	1.593	1.74	1.328	0.698	3.539	0.354	0.707	4.244	2.092	2.644	7.117	4.456	9	26	36	22	25	15	9	50	5	8	51	27	35	100	62
S9606_707	hsa-miR-222-5p	0.084	0.073	0.076	0.145	0.418	0	0	0.071	0	0.353	0.25	0	0	0.142	0.072	1	1	1	2	6	0	0	1	0	4	3	0	0	2	1
S9606_708	hsa-miR-542-3p	6.769	3.633	16.289	22.737	7.517	5.845	1.939	11.82	1.559	7.421	4.327	10.616	12.164	1.423	10.924	81	50	214	314	108	66	25	167	22	84	52	137	161	20	152
S9606_709	hsa-miR-4768-5p	0.251	1.453	0.761	0.724	0.557	1.151	0.155	0.495	0.496	0.442	0.416	0.852	1.36	0.214	0.575	3	20	10	10	8	13	2	7	7	5	5	11	18	3	8
S9606_2689	novel-hsa-miR228-5p	0	0	0	0	0.07	0	0	0	0	0	0	0	0	0	0	0	0	0	0	1	0	0	0	0	0	0	0	0	0	0
S9606_710	hsa-miR-589-5p	5.097	6.902	11.113	7.241	8.77	4.605	6.127	8.847	7.513	5.477	5.908	7.361	8.386	7.686	4.24	61	95	146	100	126	52	79	125	106	62	71	95	111	108	59
S9606_712	hsa-miR-16-1-3p	0.084	0	0	0	0	0	0	0	0	0	0	0	0	0	0	1	0	0	0	0	0	0	0	0	0	0	0	0	0	0
S9606_715	hsa-miR-517b-3p	0	0	0	0	0.139	0	0	0	0	0	0	0	0	0	0.216	0	0	0	0	2	0	0	0	0	0	0	0	0	0	3
S9606_714	hsa-miR-548o-3p	0	0	0.381	0	0	0.886	0.155	0	0	1.148	0	1.55	1.058	1.068	0.719	0	0	5	0	0	10	2	0	0	13	0	20	14	15	10
S9606_713	hsa-miR-624-3p	0.084	0	0.761	0.217	0.139	0.354	0.078	0.142	0	0.088	0.166	0.542	0.831	0.214	0.575	1	0	10	3	2	4	1	2	0	1	2	7	11	3	8
S9606_716	hsa-miR-181c-3p	0.167	1.017	0.609	0.579	0.557	0.266	0.078	0.92	0.213	0.53	0.499	0.542	0.453	0	0.144	2	14	8	8	8	3	1	13	3	6	6	7	6	0	2
S9606_718	hsa-miR-4777-3p	0	0	0	0	0	0	0.078	0	0	0	0	0	0	0	0	0	0	0	0	0	0	1	0	0	0	0	0	0	0	0
S9606_719	hsa-miR-6529-5p	0	0	0	0.145	0	0.089	0	0	0	0	0.166	0	0	0	0	0	0	0	2	0	1	0	0	0	0	2	0	0	0	0
S9606_720	hsa-miR-181a-2-3p	118.825	159.338	132.445	150.18	228.362	119.476	36.296	184.442	68.75	129.068	90.119	207.974	135.766	37.506	62.308	1422	2193	1740	2074	3281	1349	468	2606	970	1461	1083	2684	1797	527	867
S9606_2697	novel-hsa-miR178-5p	0.084	0.291	0.381	0	0.139	0	0.078	0.071	0	0.177	0.416	0.155	0.151	0	0.287	1	4	5	0	2	0	1	1	0	2	5	2	2	0	4
S9606_722	hsa-miR-4732-3p	6.601	7.847	2.36	2.245	2.227	0.709	4.731	1.557	4.536	4.947	0.999	0.465	0.982	1.139	1.725	79	108	31	31	32	8	61	22	64	56	12	6	13	16	24
S9606_723	hsa-miR-335-3p	52.143	23.396	62.645	81.752	60.136	30.378	12.409	71.059	10.986	39.842	43.52	14.335	12.013	16.013	25.01	624	322	823	1129	864	343	160	1004	155	451	523	185	159	225	348
S9606_721	hsa-miR-6814-5p	0	0	0	0.072	0	0	0.155	0	0	0.088	0.083	0	0.076	0	0.072	0	0	0	1	0	0	2	0	0	1	1	0	1	0	1
S9606_2699	novel-hsa-miR208-5p	0	0.073	0.228	0.145	0.07	0	0.078	0	0.071	0.442	0.083	0	0.378	0.214	0.072	0	1	3	2	1	0	1	0	1	5	1	0	5	3	1
S9606_724	hsa-miR-5581-5p	0	0	0	0	0	0	0	0	0	0	0	0	0.076	0	0	0	0	0	0	0	0	0	0	0	0	0	0	1	0	0
S9606_726	hsa-miR-27a-5p	103.032	94.527	72.008	67.197	46.424	63.857	43.509	99.511	168.119	41.521	113.918	22.161	38.304	92.875	52.175	1233	1301	946	928	667	721	561	1406	2372	470	1369	286	507	1305	726
S9606_725	hsa-miR-875-5p	0.418	0	1.218	0.434	0.07	1.86	0.078	0.283	0.142	0.618	1.747	0.232	0.453	3.558	0.934	5	0	16	6	1	21	1	4	2	7	21	3	6	50	13
S9606_727	hsa-miR-942-3p	2.423	2.325	3.806	3.403	2.366	0.886	2.016	2.76	4.394	2.12	1.082	4.649	2.342	1.566	1.509	29	32	50	47	34	10	26	39	62	24	13	60	31	22	21
S9606_728	hsa-miR-376a-2-5p	0	0	0	0	0	0.089	0	0	0	0.088	0	0	0	0	0	0	0	0	0	0	1	0	0	0	1	0	0	0	0	0
S9606_731	hsa-miR-1245a	1.504	0.872	0.533	0.797	0.626	0.886	0.931	1.345	1.276	0.795	0.333	1.705	0.982	0.214	0.647	18	12	7	11	9	10	12	19	18	9	4	22	13	3	9
S9606_732	hsa-miR-6884-5p	0.084	0.073	0.152	0	0.139	0.089	0.078	0.071	0.142	0.088	0	0.155	0.076	0	0.072	1	1	2	0	2	1	1	1	2	1	0	2	1	0	1
S9606_734	hsa-miR-517-5p	0	0	0	0	0	0	0	0	0	0.088	0.166	0	0	0.071	0	0	0	0	0	0	0	0	0	0	1	2	0	0	1	0
S9606_2706	novel-hsa-miR78-3p	0.084	0.073	0	0	0.07	0.089	0	0.071	0	0	0	0.077	0.151	0	0	1	1	0	0	1	1	0	1	0	0	0	1	2	0	0
S9606_2707	novel-hsa-miR300-3p	0	0.073	0.076	0.217	0.07	0.089	0	0	0.142	0	0.25	0.077	0.227	0.142	0	0	1	1	3	1	1	0	0	2	0	3	1	3	2	0
S9606_738	hsa-miR-4531	0	0	0.076	0	0	0	0	0	0	0	0	0	0	0	0	0	0	1	0	0	0	0	0	0	0	0	0	0	0	0
S9606_2711	novel-hsa-miR152-5p	0	0	0	0	0.07	0	0	0	0	0	0	0	0	0	0	0	0	0	0	1	0	0	0	0	0	0	0	0	0	0
S9606_737	hsa-miR-4635	0	0	0	0	0	0	0	0	0	0.088	0	0	0.076	0	0.072	0	0	0	0	0	0	0	0	0	1	0	0	1	0	1
S9606_740	hsa-miR-4797-5p	0	0	0	0	0	0	0	0	0	0	0	0	0.151	0	0	0	0	0	0	0	0	0	0	0	0	0	0	2	0	0
S9606_741	hsa-miR-18b-5p	2.005	5.377	6.013	3.548	2.366	1.948	8.841	7.007	12.97	2.915	6.324	5.037	5.364	11.245	2.443	24	74	79	49	34	22	114	99	183	33	76	65	71	158	34
S9606_742	hsa-miR-18a-5p	44.706	31.824	102.911	89.934	39.742	39.412	50.101	51.171	69.459	70.674	95.861	74.62	82.049	46.331	35.646	535	438	1352	1242	571	445	646	723	980	800	1152	963	1086	651	496
S9606_744	hsa-miR-3943	0.251	0.073	0	0.507	0.139	0.709	0.078	0.212	0.071	0.53	0.416	0.077	0.076	0	0.359	3	1	0	7	2	8	1	3	1	6	5	1	1	0	5
S9606_2718	novel-hsa-miR125-5p	0.167	0	0.076	0.072	0.07	0	0	0.142	0.071	0	0	0	0.151	0	0	2	0	1	1	1	0	0	2	1	0	0	0	2	0	0
S9606_747	hsa-miR-6507-3p	0.334	0.363	0.304	0.29	0.07	0.089	0.31	0.354	0.071	0.177	0.083	0.93	1.058	0	0.144	4	5	4	4	1	1	4	5	1	2	1	12	14	0	2
S9606_746	hsa-miR-7-1-3p	43.619	28.409	85.252	45.546	62.084	35.781	32.573	73.111	18.782	55.479	69.233	66.019	74.191	34.873	30.256	522	391	1120	629	892	404	420	1033	265	628	832	852	982	490	421
S9606_749	hsa-miR-6839-5p	0	0	0	0	0	0	0	0	0	0	0	0.077	0	0	0	0	0	0	0	0	0	0	0	0	0	0	1	0	0	0
S9606_2723	novel-hsa-miR137-3p	0	0	0.076	0.29	0.07	0	0	0.071	0.071	0	0	0	0.076	0	0.072	0	0	1	4	1	0	0	1	1	0	0	0	1	0	1
S9606_2725	novel-hsa-miR44-5p	0	0	0	0	0.07	0	0.155	0.071	0.071	0	0	0.232	0	0	0	0	0	0	0	1	0	2	1	1	0	0	3	0	0	0
S9606_751	hsa-miR-337-5p	16.378	15.767	37.069	43.591	19.767	47.295	22.646	33.619	17.79	22.527	37.862	33.707	28.332	46.473	58.14	196	217	487	602	284	534	292	475	251	255	455	435	375	653	809
S9606_2727	novel-hsa-miR81-3p	0.251	0.872	0.228	0.941	0.696	0.177	0.233	0.354	0.709	0.265	0.166	1.007	1.058	0.142	0.359	3	12	3	13	10	2	3	5	10	3	2	13	14	2	5
S9606_750	hsa-miR-6788-3p	0	0	0	0.072	0	0	0	0	0	0	0	0.077	0.151	0	0	0	0	0	1	0	0	0	0	0	0	0	1	2	0	0
S9606_2729	novel-hsa-miR35-5p	0.084	0.363	0	0.579	0.07	2.037	6.67	0	1.559	1.06	0.25	0	0	2.847	0.287	1	5	0	8	1	23	86	0	22	12	3	0	0	40	4
S9606_752	hsa-miR-4800-3p	0	0	0	0.072	0.139	0	0	0.071	0.213	0	0.166	0.232	0.302	0	0	0	0	0	1	2	0	0	1	3	0	2	3	4	0	0
S9606_2730	novel-hsa-miR215-3p	0	0.073	0	0	0	0.177	0	0.283	0	0	0	0	0	0	0	0	1	0	0	0	2	0	4	0	0	0	0	0	0	0
S9606_753	hsa-miR-374a-5p	53.563	15.767	83.654	95.944	53.523	179.436	38.933	83.657	16.585	130.923	122.821	97.633	139.468	85.616	133.169	641	217	1099	1325	769	2026	502	1182	234	1482	1476	1260	1846	1203	1853
S9606_754	hsa-miR-6513-3p	0.501	0.363	0.304	0.145	0.557	0.531	0.543	0.142	0.496	0.795	0.333	0.387	0.151	0.712	0.287	6	5	4	2	8	6	7	2	7	9	4	5	2	10	4
S9606_2735	novel-hsa-miR190-5p	0.084	0.436	0.152	0.217	0.348	0.089	0.155	0.142	0.425	0.088	0	0.077	0.076	0	0.144	1	6	2	3	5	1	2	2	6	1	0	1	1	0	2
S9606_756	hsa-miR-28-3p	33.341	40.615	60.514	35.699	60.066	41.272	59.873	55.134	52.52	43.818	61.577	44.942	52.81	70.884	26.375	399	559	795	493	863	466	772	779	741	496	740	580	699	996	367
S9606_757	hsa-miR-4640-5p	0	0.145	0	0	0.07	0	0	0	0.071	0	0.333	0.232	0	0.071	0	0	2	0	0	1	0	0	0	1	0	4	3	0	1	0
S9606_2738	novel-hsa-miR20-3p	0.084	0	0.076	0.072	0	0	0	0	0.071	0	0	0	0	0.071	0	1	0	1	1	0	0	0	0	1	0	0	0	0	1	0
S9606_758	hsa-miR-3611	0.084	0	0.152	0.507	0.209	0.266	0.155	0.142	0	0.177	0.083	0.232	0.227	0.071	0.287	1	0	2	7	3	3	2	2	0	2	1	3	3	1	4
S9606_760	hsa-miR-10a-5p	3859.97	4274.58	3544.12	4407.07	4951.65	2989.48	2894.91	4458.24	3577.14	4262.6	3833.67	5708.59	4976.41	1781.71	3795.78	46193	58832	46561	60862	71143	33754	37327	62991	50470	48251	46071	73672	65868	25035	52817
S9606_761	hsa-miR-29b-2-5p	1.755	3.27	1.675	1.376	0.974	3.1	1.474	2.548	4.253	2.12	3.079	1.782	2.191	2.633	7.474	21	45	22	19	14	35	19	36	60	24	37	23	29	37	104
S9606_2740	novel-hsa-miR115-3p	0.836	0	0.076	0.434	0.557	0.089	1.396	0.495	0.354	0.177	0.582	0.155	0.378	1.21	0.359	10	0	1	6	8	1	18	7	5	2	7	2	5	17	5
S9606_763	hsa-miR-4727-3p	0	0	0	0	0	0	0	0	0	0.177	0	0	0	0	0.072	0	0	0	0	0	0	0	0	0	2	0	0	0	0	1
S9606_762	hsa-miR-561-3p	0.919	0.218	1.827	0.941	0.974	0.62	0.465	1.274	0.142	1.325	0.333	3.409	2.115	0.854	0.575	11	3	24	13	14	7	6	18	2	15	4	44	28	12	8
S9606_764	hsa-miR-514b-5p	0.084	0	0	0.072	0	0.089	0	0.142	0.142	0	0	0	0	0	0.359	1	0	0	1	0	1	0	2	2	0	0	0	0	0	5
S9606_766	hsa-miR-6516-5p	0	0.872	1.142	0.724	0.278	0.443	0.078	0.354	0.709	0.618	0.832	0.077	0.453	0.783	0.359	0	12	15	10	4	5	1	5	10	7	10	1	6	11	5
S9606_2744	novel-hsa-miR272-5p	0.084	0	0	0	0.209	0.089	0	0.142	0	0.088	0	0	0	0.071	0.144	1	0	0	0	3	1	0	2	0	1	0	0	0	1	2
S9606_767	hsa-miR-3146	0.167	0	0.076	0.434	0.557	0.089	0.543	0.142	0.284	0.265	0.166	0.232	0.227	0.427	0.216	2	0	1	6	8	1	7	2	4	3	2	3	3	6	3
S9606_768	hsa-miR-4707-3p	0.084	4.214	0	0	2.784	0	0	0	0.071	0	0	3.797	3.702	2.562	2.228	1	58	0	0	40	0	0	0	1	0	0	49	49	36	31
S9606_773	hsa-miR-510-5p	0	0.073	0	0	0	0	0	0	0	0	0	0	0	0	0	0	1	0	0	0	0	0	0	0	0	0	0	0	0	0
S9606_776	hsa-miR-4726-5p	0.251	0.436	0.457	0.724	0.487	0.354	0.155	0.283	0.213	0.265	0.416	0.697	0.302	0.142	0.144	3	6	6	10	7	4	2	4	3	3	5	9	4	2	2
S9606_775	hsa-miR-490-3p	0	1.816	0.076	0.145	0.139	0	0.155	0.071	0	0	0.166	0.31	0.529	0	0.216	0	25	1	2	2	0	2	1	0	0	2	4	7	0	3
S9606_779	hsa-miR-4726-3p	0	0.145	0.152	0.072	0	0.089	0	0	0	0	0	0	0	0	0	0	2	2	1	0	1	0	0	0	0	0	0	0	0	0
S9606_778	hsa-miR-559	0	0	0	0	0	0	0	0.071	0	0	0.083	0	0.076	0	0	0	0	0	0	0	0	0	1	0	0	1	0	1	0	0
S9606_780	hsa-miR-101-3p	47.38	8.792	35.928	33.961	24.848	112.745	16.985	51.029	9.994	76.858	73.31	43.547	46.388	32.666	71.507	567	121	472	469	357	1273	219	721	141	870	881	562	614	459	995
S9606_781	hsa-miR-4644	0	0	0	0.072	0	0	0.078	0	0	0.088	0	0	0	0	0.072	0	0	0	1	0	0	1	0	0	1	0	0	0	0	1
S9606_2753	novel-hsa-miR9-3p	0.084	0.145	0.076	0	0.07	0.089	0.233	0	0.071	0	0	0.077	0	0	0	1	2	1	0	1	1	3	0	1	0	0	1	0	0	0
S9606_782	hsa-miR-6716-5p	0	0	0	0	0	0	0	0.071	0	0	0	0	0	0	0	0	0	0	0	0	0	0	1	0	0	0	0	0	0	0
S9606_2755	novel-hsa-miR256-3p	0	0	0	0	0	0	0	0	0	0	0	0.077	0.076	0	0	0	0	0	0	0	0	0	0	0	0	0	1	1	0	0
S9606_783	hsa-miR-301b-5p	0.084	0	0.152	0.362	0	0	0	0	0.071	0.088	0	0.155	0.151	0	0.072	1	0	2	5	0	0	0	0	1	1	0	2	2	0	1
S9606_784	hsa-miR-127-5p	0.334	0.509	0.99	0.869	0.835	1.151	0.388	1.062	0.284	0.795	2.413	0.62	1.058	0.641	2.515	4	7	13	12	12	13	5	15	4	9	29	8	14	9	35
S9606_785	hsa-miR-3134	0	0	0.152	0.29	0.209	0.089	0.078	0.071	0	0.353	0.166	0.232	0.076	0.071	0.287	0	0	2	4	3	1	1	1	0	4	2	3	1	1	4
S9606_786	hsa-miR-4663	0	0	0	0	0.07	0	0	0	0	0	0	0	0	0	0	0	0	0	0	1	0	0	0	0	0	0	0	0	0	0
S9606_2759	novel-hsa-miR197-5p	0.251	0.218	0.685	0.29	0.348	0.089	0.078	0.566	0.071	0.442	0.333	0.155	0.227	0.142	0.287	3	3	9	4	5	1	1	8	1	5	4	2	3	2	4
S9606_787	hsa-miR-193b-3p	338.676	918.171	729.514	479.07	400.138	560.184	560.571	619.572	810.474	315.735	771.96	399.676	515.637	859.859	406.909	4053	12637	9584	6616	5749	6325	7228	8754	11435	3574	9277	5158	6825	12082	5662
S9606_2760	novel-hsa-miR11-3p	0	0	0.076	0	0	0	0.155	0	0	0	0	0.077	0.227	0	0	0	0	1	0	0	0	2	0	0	0	0	1	3	0	0
S9606_2761	novel-hsa-miR281-3p	0.084	0.145	0.228	0.072	0.139	0	0.155	0	0.213	0	0.083	0	0.076	0.071	0.072	1	2	3	1	2	0	2	0	3	0	1	0	1	1	1
S9606_788	hsa-miR-589-3p	0.668	0.436	0.99	1.303	0.835	0.089	1.008	0.425	1.276	0.442	0.416	0.93	1.133	0.641	0.503	8	6	13	18	12	1	13	6	18	5	5	12	15	9	7
S9606_789	hsa-miR-6861-3p	0.084	0	0.076	0.072	0	0.089	0	0	0.071	0	0.083	0.077	0.151	0.071	0.216	1	0	1	1	0	1	0	0	1	0	1	1	2	1	3
S9606_792	hsa-miR-7853-5p	0	0	0	0	0	0	0	0.071	0	0	0	0	0	0	0	0	0	0	0	0	0	0	1	0	0	0	0	0	0	0
S9606_793	hsa-miR-5194	0	0	0	0	0	0	0	0	0	0	0	0	0.151	0	0	0	0	0	0	0	0	0	0	0	0	0	0	2	0	0
S9606_2766	novel-hsa-miR25-5p	0	0	0	0.072	0	0	0	0	0	0	0	0	0	0	0	0	0	0	1	0	0	0	0	0	0	0	0	0	0	0
S9606_795	hsa-miR-3192-5p	0	0.073	0	0.145	0	0	0	0	0	0	0	0	0	0	0	0	1	0	2	0	0	0	0	0	0	0	0	0	0	0
S9606_796	hsa-miR-6836-3p	0	0.073	0.076	0	0	0.089	0	0	0	0.088	0	0	0	0	0	0	1	1	0	0	1	0	0	0	1	0	0	0	0	0
S9606_797	hsa-miR-597-3p	0	0.145	0	0.072	0	0	0.078	0	0.213	0.265	0.166	0.077	0.227	0	0.072	0	2	0	1	0	0	1	0	3	3	2	1	3	0	1
S9606_798	hsa-miR-548x-5p	0	0	0	0	0	0.266	0	0	0	0.088	0	0	0.151	0	0	0	0	0	0	0	3	0	0	0	1	0	0	2	0	0
S9606_2770	novel-hsa-miR176-3p	0.084	0.073	0.076	0.145	0	0	0	0.071	0.071	0	0	0.077	0.151	0	0.072	1	1	1	2	0	0	0	1	1	0	0	1	2	0	1
S9606_799	hsa-miR-6888-3p	0	0	0.076	0	0	0	0	0.071	0	0	0	0.155	0	0	0	0	0	1	0	0	0	0	1	0	0	0	2	0	0	0
S9606_2771	novel-hsa-miR89-5p	0	0	0	0	0	0	0	0	0.071	0	0	0	0	0	0	0	0	0	0	0	0	0	0	1	0	0	0	0	0	0
S9606_800	hsa-miR-6793-5p	0	0	0	0	0	0	0	0.071	0	0	0	0.077	0	0	0	0	0	0	0	0	0	0	1	0	0	0	1	0	0	0
S9606_2773	novel-hsa-miR251-3p	0	0.073	0	0	0	0	0	0	0	0.177	0	0	0	0	0	0	1	0	0	0	0	0	0	0	2	0	0	0	0	0
S9606_2775	novel-hsa-miR125-3p	0.084	0	0.152	0.145	0	0	0	0.142	0.071	0.088	0	0.077	0	0	0	1	0	2	2	0	0	0	2	1	1	0	1	0	0	0
S9606_2776	novel-hsa-miR44-3p	0.084	0	0.076	0.217	0.348	0.266	0	0.283	0.638	0.177	0	0.387	0.302	0.569	0.072	1	0	1	3	5	3	0	4	9	2	0	5	4	8	1
S9606_2777	novel-hsa-miR95-5p	4.679	4.214	6.927	9.341	4.524	3.808	4.343	8.564	4.253	6.802	4.577	10.693	7.253	2.776	6.324	56	58	91	129	65	43	56	121	60	77	55	138	96	39	88
S9606_803	hsa-miR-5590-3p	0	0	0	0	0	0	0	0	0	0.088	0	0	0	0	0	0	0	0	0	0	0	0	0	0	1	0	0	0	0	0
S9606_2779	novel-hsa-miR128-5p	0	0	0	0	0	0.089	0	0	0	0	0	0	0	0	0	0	0	0	0	0	1	0	0	0	0	0	0	0	0	0
S9606_2778	novel-hsa-miR222-3p	0	0.073	0	0.072	0	0.089	0	0.071	0.071	0	0.083	0.155	0	0	0	0	1	0	1	0	1	0	1	1	0	1	2	0	0	0
S9606_804	hsa-miR-24-3p	3721.43	4215.43	3502.79	3748.06	3814.22	6887.2	3635.8	5146.82	4373.09	5818.39	4373.97	5463.5	5240.31	6475.84	4768.28	44535	58018	46018	51761	54801	77763	46880	72720	61700	65862	52564	70509	69361	90993	66349
S9606_805	hsa-miR-6825-5p	0	0.073	0	0	0	0	0	0	0	0	0	0.155	0	0	0.072	0	1	0	0	0	0	0	0	0	0	0	2	0	0	1
S9606_806	hsa-miR-3934-5p	0	0	0	0.145	0	0.177	0	0.142	0	0.177	0.166	0.155	0.378	0	0.287	0	0	0	2	0	2	0	2	0	2	2	2	5	0	4
S9606_807	hsa-miR-6508-5p	0	0	0.076	0	0	0	0.078	0	0	0	0	0	0	0	0	0	0	1	0	0	0	1	0	0	0	0	0	0	0	0
S9606_2785	novel-hsa-miR83-5p	0.167	0	0.228	0.072	0.139	0.177	0.155	0.071	0	0	0.083	0.232	0.227	0.142	0	2	0	3	1	2	2	2	1	0	0	1	3	3	2	0
S9606_2788	novel-hsa-miR218-5p	0	0	0	0	0	0	0	0	0	0	0	0	0	0	0.072	0	0	0	0	0	0	0	0	0	0	0	0	0	0	1
S9606_2786	novel-hsa-miR296-5p	0.084	0.145	0.228	0.579	0.348	0.177	0	0.142	0.071	0.265	0	0.232	0.227	0.142	0.144	1	2	3	8	5	2	0	2	1	3	0	3	3	2	2
S9606_809	hsa-miR-598-3p	6.351	7.992	31.741	9.486	15.103	10.008	8.686	16.562	5.387	10.954	18.057	16.35	19.719	14.305	8.624	76	110	417	131	217	113	112	234	76	124	217	211	261	201	120
S9606_810	hsa-miR-6773-5p	0	0	0	0	0.07	0	0	0	0	0	0	0	0	0	0.072	0	0	0	0	1	0	0	0	0	0	0	0	0	0	1
S9606_811	hsa-miR-548an	0	0	0	0	0	0	0	0	0.142	0	0.166	0	0	0.071	0	0	0	0	0	0	0	0	0	2	0	2	0	0	1	0
S9606_812	hsa-miR-134-5p	18.969	41.269	53.435	57.711	41.83	21.256	45.99	37.794	75.625	21.821	39.609	30.995	36.491	47.256	39.167	227	568	702	797	601	240	593	534	1067	247	476	400	483	664	545
S9606_814	hsa-miR-4512	0	0.073	0	0	0	0	0	0.071	0	0	0	0	0	0	0.072	0	1	0	0	0	0	0	1	0	0	0	0	0	0	1
S9606_815	hsa-miR-6733-5p	0	0.073	0.076	0	0	0	0	0	0	0	0	0	0	0	0	0	1	1	0	0	0	0	0	0	0	0	0	0	0	0
S9606_816	hsa-miR-6749-5p	0	0	0	0	0.07	0	0	0	0	0	0.083	0.077	0	0	0	0	0	0	0	1	0	0	0	0	0	1	1	0	0	0
S9606_817	hsa-miR-182-3p	0.084	0.436	0.913	0.217	0.278	0.443	0.078	0.495	0.071	0.707	1.082	0.31	0.907	0.071	0.144	1	6	12	3	4	5	1	7	1	8	13	4	12	1	2
S9606_818	hsa-miR-625-3p	2.256	2.979	2.131	4.345	3.48	1.594	7.911	3.256	4.678	5.389	2.58	1.627	2.04	4.626	2.443	27	41	28	60	50	18	102	46	66	61	31	21	27	65	34
S9606_819	hsa-miR-616-5p	0.084	0.145	0.304	0.29	0.07	0.177	0.078	0.071	0.142	0	0.083	0.077	0.302	0.285	0.072	1	2	4	4	1	2	1	1	2	0	1	1	4	4	1
S9606_820	hsa-miR-138-5p	3.342	4.359	5.252	3.331	3.758	6.111	1.551	2.548	1.488	6.449	4.077	3.719	2.115	1.495	5.606	40	60	69	46	54	69	20	36	21	73	49	48	28	21	78
S9606_822	hsa-miR-4430	0	0	0	0	0	0	0	0.071	0	0	0	0	0	0	0	0	0	0	0	0	0	0	1	0	0	0	0	0	0	0
S9606_824	hsa-miR-3117-3p	1.504	0.581	1.446	2.462	0.557	0.089	0.31	0.566	0.567	8.393	2.413	1.705	1.964	2.135	2.443	18	8	19	34	8	1	4	8	8	95	29	22	26	30	34
S9606_823	hsa-miR-3065-3p	1.504	3.197	0.99	2.1	2.784	2.923	3.878	1.982	5.316	2.209	2.746	2.402	1.511	3.06	2.731	18	44	13	29	40	33	50	28	75	25	33	31	20	43	38
S9606_825	hsa-miR-6852-3p	0.084	0.073	0	0.072	0.07	0.177	0.078	0.142	0.071	0.088	0.083	0	0.076	0.071	0.072	1	1	0	1	1	2	1	2	1	1	1	0	1	1	1
S9606_826	hsa-miR-6505-5p	0.084	0.145	0.304	0.145	0.07	0.089	0.155	0.283	0.071	0	0	0.077	0	0	0.216	1	2	4	2	1	1	2	4	1	0	0	1	0	0	3
S9606_827	hsa-miR-365a-5p	0.084	0.654	1.37	0.797	0.348	0.177	0.388	0.142	1.134	0.177	0.333	0.465	0.529	0.427	0.287	1	9	18	11	5	2	5	2	16	2	4	6	7	6	4
S9606_828	hsa-miR-6816-3p	0	0.073	0	0	0	0	0	0	0	0	0	0	0	0	0	0	1	0	0	0	0	0	0	0	0	0	0	0	0	0
S9606_830	hsa-miR-380-3p	0.084	0.218	0.152	0.579	0.696	0.089	0.233	0.637	0.213	0.265	0.166	0.542	0.453	0.498	0.216	1	3	2	8	10	1	3	9	3	3	2	7	6	7	3
S9606_829	hsa-miR-539-3p	1.086	0.218	3.501	4.996	1.114	3.1	2.482	3.185	0.284	3.18	2.746	2.867	2.871	8.398	4.743	13	3	46	69	16	35	32	45	4	36	33	37	38	118	66
S9606_831	hsa-miR-4487	0	0	0	0	0	0	0	0	0	0	0	0	0	0.071	0.072	0	0	0	0	0	0	0	0	0	0	0	0	0	1	1
S9606_2806	novel-hsa-miR14-5p	0.752	1.816	2.36	0.797	0.278	2.214	0.698	0.92	1.843	0.707	1.331	0.542	1.133	2.847	2.803	9	25	31	11	4	25	9	13	26	8	16	7	15	40	39
S9606_832	hsa-miR-548n	1.755	0.727	2.892	1.231	3.132	1.506	1.396	1.982	0.567	2.385	0.915	2.015	2.871	1.21	0.575	21	10	38	17	45	17	18	28	8	27	11	26	38	17	8
S9606_835	hsa-miR-892b	0	0	0	0	0	0	0	0	0.496	0	0	0	0.076	0	0	0	0	0	0	0	0	0	0	7	0	0	0	1	0	0
S9606_836	hsa-miR-6805-5p	0.167	0.073	0.152	0.072	0.209	0	0	0.142	0.213	0.088	0	0.31	0	0.071	0.072	2	1	2	1	3	0	0	2	3	1	0	4	0	1	1
S9606_2809	novel-hsa-miR198-5p	0	0.291	0.076	0.145	0.139	0.266	0.155	0.071	0	0.265	0	0.155	0.076	0.214	0.072	0	4	1	2	2	3	2	1	0	3	0	2	1	3	1
S9606_838	hsa-miR-1245b-5p	0.251	0.145	0.152	0.362	0.348	0.354	0.233	0.071	0.142	0.353	0	0.775	0.227	0.214	0.216	3	2	2	5	5	4	3	1	2	4	0	10	3	3	3
S9606_839	hsa-let-7e-3p	42.7	65.101	58.23	63.215	65.843	64.122	37.382	57.116	75.625	59.719	49.428	52.226	43.593	46.9	43.839	511	896	765	873	946	724	482	807	1067	676	594	674	577	659	610
S9606_2813	novel-hsa-miR239-5p	0.752	4.287	1.066	0.29	0	1.683	8.609	1.132	4.04	0.088	0.25	0.155	0.302	1.566	1.15	9	59	14	4	0	19	111	16	57	1	3	2	4	22	16
S9606_840	hsa-miR-659-5p	0	0.291	0	0.145	0.07	0	0	0.071	0.142	0	0.166	0.077	0.151	0.071	0.144	0	4	0	2	1	0	0	1	2	0	2	1	2	1	2
S9606_841	hsa-miR-3191-5p	0	0.073	0	0	0	0	0.078	0	0.071	0	0	0.077	0.076	0	0	0	1	0	0	0	0	1	0	1	0	0	1	1	0	0
S9606_842	hsa-miR-6886-3p	0	0	0	0.072	0	0.089	0	0	0	0	0	0	0	0	0	0	0	0	1	0	1	0	0	0	0	0	0	0	0	0
S9606_843	hsa-miR-3180-3p	0.084	1.235	1.066	0.29	1.462	0	0.078	0.425	0.567	0.442	0.083	0.387	0.378	0.142	0.287	1	17	14	4	21	0	1	6	8	5	1	5	5	2	4
S9606_2816	novel-hsa-miR36-3p	0.919	0.291	1.979	1.014	1.879	3.188	1.396	1.628	1.063	2.032	2.413	3.177	2.418	6.476	1.581	11	4	26	14	27	36	18	23	15	23	29	41	32	91	22
S9606_846	hsa-miR-6872-3p	0	0.073	0	0	0	0	0	0	0	0	0	0.077	0	0	0.144	0	1	0	0	0	0	0	0	0	0	0	1	0	0	2
S9606_847	hsa-miR-1288-3p	0.084	0	0.152	0.072	0.139	0	0	0.071	0.071	0	0.166	0.155	0.076	0	0.144	1	0	2	1	2	0	0	1	1	0	2	2	1	0	2
S9606_848	hsa-miR-3679-5p	0.084	0.436	0.152	0.507	0.348	0.089	0.388	1.132	1.985	0.795	1.415	0.387	0.302	1.779	0.431	1	6	2	7	5	1	5	16	28	9	17	5	4	25	6
S9606_849	hsa-miR-6867-5p	0	0	0	0	0	0	0	0	0	0.088	0	0	0	0	0	0	0	0	0	0	0	0	0	0	1	0	0	0	0	0
S9606_851	hsa-miR-548c-5p	0	0	0.152	0	0	0	0	0	0.071	0.088	0	0	0.076	0	0.072	0	0	2	0	0	0	0	0	1	1	0	0	1	0	1
S9606_852	hsa-miR-128-1-5p	0.501	0.218	0.761	0.724	0.626	0.089	0	0.425	0.851	0.53	0.166	0.387	0.453	0	0.287	6	3	10	10	9	1	0	6	12	6	2	5	6	0	4
S9606_854	hsa-miR-664b-3p	2.173	4.141	2.588	2.896	2.645	5.137	1.629	3.114	5.458	3.534	4.826	3.642	3.098	3.06	4.887	26	57	34	40	38	58	21	44	77	40	58	47	41	43	68
S9606_855	hsa-miR-15b-3p	8.022	4.069	17.279	13.758	14.686	2.391	11.323	10.333	3.686	12.721	7.073	10.693	10.804	6.405	4.312	96	56	227	190	211	27	146	146	52	144	85	138	143	90	60
S9606_853	hsa-miR-7704	0	0.073	0	0	0.07	0.089	0.078	0.071	0	0	0	0	0.076	0.142	0	0	1	0	0	1	1	1	1	0	0	0	0	1	2	0
S9606_856	hsa-miR-4697-3p	0.084	0	0	0	0	0	0	0	0	0	0	0	0	0	0.072	1	0	0	0	0	0	0	0	0	0	0	0	0	0	1
S9606_859	hsa-miR-181b-5p	933.47	1802.05	1506.14	1408.9	1248.86	1180.86	933.69	1481.13	3263.37	1365.59	1518.21	2434.94	2136.21	569.491	1540.32	11171	24802	19787	19457	17943	13333	12039	20927	46043	15458	18245	31424	28275	8002	21433
S9606_860	hsa-miR-196b-5p	3770.06	4931.91	4437.06	4916.84	5347.4	4346.14	2537.54	4330.35	5129.48	4050.49	3745.38	4751.48	4706.99	2397.39	3766.03	45117	67879	58292	67902	76829	49072	32719	61184	72372	45850	45010	61320	62302	33686	52403
S9606_857	hsa-miR-4645-3p	0.084	0	0	0	0.209	0	0.078	0.071	0	0	0.083	0	0.076	0.071	0.072	1	0	0	0	3	0	1	1	0	0	1	0	1	1	1
S9606_862	hsa-miR-3934-3p	0.084	0.073	0.076	0.072	0	0	0	0.071	0	0.088	0.083	0.155	0.151	0	0	1	1	1	1	0	0	0	1	0	1	1	2	2	0	0
S9606_861	hsa-miR-219b-5p	0.836	0.799	1.751	1.81	1.74	1.417	0.698	1.486	1.63	2.297	1.248	3.099	1.662	1.993	1.294	10	11	23	25	25	16	9	21	23	26	15	40	22	28	18
S9606_864	hsa-miR-1266-5p	0.167	0.291	0.228	0.362	0.278	0	0.31	0.495	0.851	0.265	0.083	0.697	0.453	0	0.144	2	4	3	5	4	0	4	7	12	3	1	9	6	0	2
S9606_865	hsa-miR-6791-5p	0	0	0	0	0	0	0	0	0	0	0	0	0.076	0	0	0	0	0	0	0	0	0	0	0	0	0	0	1	0	0
S9606_2825	novel-hsa-miR23-3p	0	0	0	0	0	0.089	0.078	0	0	0.088	0.083	0.077	0	0	0	0	0	0	0	0	1	1	0	0	1	1	1	0	0	0
S9606_866	hsa-miR-409-5p	0.668	2.107	1.522	1.521	1.67	1.594	2.792	2.831	2.126	1.148	3.578	1.085	3.098	4.341	1.653	8	29	20	21	24	18	36	40	30	13	43	14	41	61	23
S9606_867	hsa-miR-508-5p	0	1.09	0.457	0.145	0.348	0.266	0	0.212	0.567	0.353	0	0.31	0.076	0	1.294	0	15	6	2	5	3	0	3	8	4	0	4	1	0	18
S9606_868	hsa-miR-3909	4.93	11.77	4.491	7.531	9.257	10.274	5.196	10.333	9.71	6.361	6.491	12.94	7.102	6.832	7.043	59	162	59	104	133	116	67	146	137	72	78	167	94	96	98
S9606_2828	novel-hsa-miR223-3p	0	0	0.076	0	0	0	0	0	0	0	0	0	0	0	0.072	0	0	1	0	0	0	0	0	0	0	0	0	0	0	1
S9606_869	hsa-miR-4504	0.084	0.073	0	0.217	0.07	0.177	0.155	0.071	0.142	0.442	0.083	0.077	0.378	0	0	1	1	0	3	1	2	2	1	2	5	1	1	5	0	0
S9606_870	hsa-miR-6850-5p	0	0	0.076	0	0	0	0	0	0	0	0	0	0	0	0	0	0	1	0	0	0	0	0	0	0	0	0	0	0	0
S9606_2831	novel-hsa-miR66-3p	0	0	0	0	0.07	0	0	0	0	0	0.083	0	0	0	0	0	0	0	0	1	0	0	0	0	0	1	0	0	0	0
S9606_2833	novel-hsa-miR153-3p	0	0	0	0	0	0.089	0	0	0	0	0	0	0	0.071	0	0	0	0	0	0	1	0	0	0	0	0	0	0	1	0
S9606_871	hsa-miR-3683	0	0.073	0	0	0	0	0	0	0	0	0	0	0	0	0	0	1	0	0	0	0	0	0	0	0	0	0	0	0	0
S9606_874	hsa-miR-6804-3p	0	0	0	0.072	0	0	0	0	0.142	0	0	0.077	0	0	0	0	0	0	1	0	0	0	0	2	0	0	1	0	0	0
S9606_875	hsa-miR-624-5p	1.755	1.598	2.588	1.376	2.506	2.126	2.559	1.982	0.78	2.474	1.331	2.325	2.644	3.131	1.653	21	22	34	19	36	24	33	28	11	28	16	30	35	44	23
S9606_877	hsa-miR-548ap-5p	0.251	0.218	0.457	0.362	0.487	0.266	0.931	0.142	1.347	0.265	0.582	0.62	0.378	0.712	0	3	3	6	5	7	3	12	2	19	3	7	8	5	10	0
S9606_878	hsa-miR-1304-5p	0.251	0.073	0.381	0.579	0.278	0.354	0.62	0.495	0.425	0.353	0	0.387	0.302	0.142	0.072	3	1	5	8	4	4	8	7	6	4	0	5	4	2	1
S9606_879	hsa-miR-193b-5p	1.337	2.252	1.294	0.652	1.462	1.417	1.241	6.087	0.78	1.148	1.248	3.952	2.267	2.206	1.006	16	31	17	9	21	16	16	86	11	13	15	51	30	31	14
S9606_882	hsa-miR-7155-3p	0.084	0.218	0	0	0	0.089	0	0	0	0	0	0	0.151	0	0.144	1	3	0	0	0	1	0	0	0	0	0	0	2	0	2
S9606_884	hsa-miR-550a-5p	1.421	2.906	1.979	5.214	2.506	1.151	1.163	1.769	2.835	1.767	0.832	2.17	3.249	1.637	1.15	17	40	26	72	36	13	15	25	40	20	10	28	43	23	16
S9606_887	hsa-miR-3605-5p	0.251	0.436	0.685	0.724	0.418	0.886	0.155	0.354	1.347	1.413	1.248	0.465	0.68	0.569	0.503	3	6	9	10	6	10	2	5	19	16	15	6	9	8	7
S9606_886	hsa-miR-1268b	0.668	0.945	1.979	1.521	0.766	1.506	0.543	0.708	1.772	1.06	1.165	1.395	2.267	0.498	1.078	8	13	26	21	11	17	7	10	25	12	14	18	30	7	15
S9606_2844	novel-hsa-miR306-3p	0	0.363	0.685	0.217	0.139	0.886	0.31	0.354	0	0.442	2.08	0.232	0.529	2.491	1.725	0	5	9	3	2	10	4	5	0	5	25	3	7	35	24
S9606_889	hsa-miR-6857-5p	0	0	0	0	0	0	0	0.071	0	0	0	0	0	0.071	0	0	0	0	0	0	0	0	1	0	0	0	0	0	1	0
S9606_2845	novel-hsa-miR241-3p	0.251	0	0.076	0	0.07	0.177	0	0.071	0.071	0	0	0.232	0	0.071	0	3	0	1	0	1	2	0	1	1	0	0	3	0	1	0
S9606_2846	novel-hsa-miR147-5p	0.084	0	0.076	0	0	0	0.078	0.071	0.071	0	0	0	0	0.071	0.072	1	0	1	0	0	0	1	1	1	0	0	0	0	1	1
S9606_890	hsa-miR-215-3p	0	0	0	0	0	0	0	0	0	0	0	0	0	0.071	0	0	0	0	0	0	0	0	0	0	0	0	0	0	1	0
S9606_891	hsa-miR-10398-5p	0	0	0	0	0	0.089	0	0.071	0	0.088	0	0	0	0.071	0.072	0	0	0	0	0	1	0	1	0	1	0	0	0	1	1
S9606_892	hsa-miR-30b-3p	5.097	9.663	10.276	9.486	9.396	7.705	6.825	17.269	27.429	10.248	10.152	47.267	46.993	8.754	22.494	61	133	135	131	135	87	88	244	387	116	122	610	622	123	313
S9606_893	hsa-miR-4687-3p	0	0.073	0.228	0.145	0	0	0.155	0.212	0.071	0	0.083	0.31	0.151	0.214	0.072	0	1	3	2	0	0	2	3	1	0	1	4	2	3	1
S9606_2849	novel-hsa-miR27-3p	0	0	0	0	0	0	0	0	0	0	0.083	0	0	0	0	0	0	0	0	0	0	0	0	0	0	1	0	0	0	0
S9606_894	hsa-miR-519a-2-5p	0	0	0.076	0	0	0	0	0	0	0	0	0	0	0	0	0	0	1	0	0	0	0	0	0	0	0	0	0	0	0
S9606_2855	novel-hsa-miR295-5p	0	0	0	0.072	0	0	0	0	0	0	0	0	0	0	0	0	0	0	1	0	0	0	0	0	0	0	0	0	0	0
S9606_895	hsa-miR-4794	0	0.073	0	0.072	0.07	0	0	0	0	0	0.083	0	0	0	0	0	1	0	1	1	0	0	0	0	0	1	0	0	0	0
S9606_896	hsa-miR-6727-3p	0.167	0	0.076	0.072	0	0	0	0.071	0	0	0	0.077	0	0.142	0	2	0	1	1	0	0	0	1	0	0	0	1	0	2	0
S9606_897	hsa-miR-516a-5p	0	0.073	0.381	0.072	0.974	0	0.078	0.142	0	0	0.166	0.155	0.378	0	0	0	1	5	1	14	0	1	2	0	0	2	2	5	0	0
S9606_899	hsa-miR-29b-3p	78.465	28.046	220.97	102.461	58.117	669.918	137.273	191.449	106.315	118.467	645.394	155.516	209.655	600.521	526.495	939	386	2903	1415	835	7564	1770	2705	1500	1341	7756	2007	2775	8438	7326
S9606_2865	novel-hsa-miR77-3p	0	0.073	0	0.072	0.07	0	0.155	0	0.071	0	0	0.077	0	0	0	0	1	0	1	1	0	2	0	1	0	0	1	0	0	0
S9606_902	hsa-miR-4433b-5p	0	0.872	0	0.072	0.07	0.089	0	0.071	0.142	0.088	0	0	0.151	0.142	0.719	0	12	0	1	1	1	0	1	2	1	0	0	2	2	10
S9606_901	hsa-miR-6755-3p	0.084	0	0	0.217	0	0.177	0.078	0	0.071	0	0	0.077	0.076	0	0	1	0	0	3	0	2	1	0	1	0	0	1	1	0	0
S9606_904	hsa-miR-4659b-3p	0.084	0	0.076	0.145	0.139	0	0.233	0.071	0	0.088	0	0.155	0	0	0	1	0	1	2	2	0	3	1	0	1	0	2	0	0	0
S9606_906	hsa-miR-6513-5p	0.752	0.436	0.533	0.217	0.487	0.443	0.62	0.779	0.567	0.707	1.415	0.077	0.453	1.423	0.575	9	6	7	3	7	5	8	11	8	8	17	1	6	20	8
S9606_907	hsa-miR-6872-5p	0	0.218	0.076	0.072	0	0.089	0	0.071	0	0	0	0	0.151	0.071	0	0	3	1	1	0	1	0	1	0	0	0	0	2	1	0
S9606_909	hsa-miR-431-5p	19.303	16.421	66.984	65.604	15.869	10.982	67.783	20.1	39.478	24.471	29.54	25.648	16.848	130.808	18.829	231	226	880	906	228	124	874	284	557	277	355	331	223	1838	262
S9606_911	hsa-miR-6768-5p	0	0	0	0.072	0	0	0	0.071	0	0	0	0	0	0	0	0	0	0	1	0	0	0	1	0	0	0	0	0	0	0
S9606_912	hsa-miR-6516-3p	0	0.073	0	0	0	0	0	0	0	0	0	0	0	0	0	0	1	0	0	0	0	0	0	0	0	0	0	0	0	0
S9606_910	hsa-miR-7974	0	0.073	0.152	0.29	0	0	0	0.142	0.071	0.618	0.166	0.077	0.076	0	0	0	1	2	4	0	0	0	2	1	7	2	1	1	0	0
S9606_914	hsa-miR-200b-3p	323.384	417.707	290.39	464.733	476.421	283.59	265.628	480.993	376.993	570.69	361.058	580.762	657.296	188.241	421.211	3870	5749	3815	6418	6845	3202	3425	6796	5319	6460	4339	7495	8700	2645	5861
S9606_913	hsa-miR-548ar-5p	0.501	0.218	1.142	0.507	1.462	0.089	0.233	0.708	0.142	0.53	0.749	0.852	0.453	0.214	0.647	6	3	15	7	21	1	3	10	2	6	9	11	6	3	9
S9606_2873	novel-hsa-miR62-5p	0	0	0	0	0	0	0	0	0.071	0	0	0	0	0	0	0	0	0	0	0	0	0	0	1	0	0	0	0	0	0
S9606_915	hsa-miR-1249-5p	0	0	0	0	0	0	0	0.071	0	0	0	0	0	0	0.072	0	0	0	0	0	0	0	1	0	0	0	0	0	0	1
S9606_2872	novel-hsa-miR172-5p	5.515	10.39	1.751	1.738	0.766	1.328	5.817	1.911	4.749	0.883	1.165	2.635	2.871	1.139	4.24	66	143	23	24	11	15	75	27	67	10	14	34	38	16	59
S9606_2871	novel-hsa-miR313-3p	0.251	0.363	0.228	0.507	0.557	0	0.078	0.566	0.567	0.353	0.416	0.542	0.151	0.142	0.287	3	5	3	7	8	0	1	8	8	4	5	7	2	2	4
S9606_917	hsa-miR-6499-5p	0	0.073	0	0	0.278	0.177	0	0	0	0.265	0.083	0	0	0.071	0	0	1	0	0	4	2	0	0	0	3	1	0	0	1	0
S9606_918	hsa-miR-1305	0	0.073	0.228	0.072	0.209	0	0	0.354	0	0	0.166	0.155	0	0	0.072	0	1	3	1	3	0	0	5	0	0	2	2	0	0	1
S9606_919	hsa-miR-937-3p	0.167	0.581	0.228	0.797	0.418	0	0.465	0.142	0.496	0.353	0.166	0.775	0.302	0.498	0	2	8	3	11	6	0	6	2	7	4	2	10	4	7	0
S9606_920	hsa-miR-432-3p	0.668	0.291	1.142	0.579	0.557	0.531	0.465	0.779	0.354	0.265	0.25	0.31	0.378	0.925	0.719	8	4	15	8	8	6	6	11	5	3	3	4	5	13	10
S9606_921	hsa-miR-6870-3p	0	0.073	0	0	0.07	0	0	0	0.142	0	0	0	0.076	0	0	0	1	0	0	1	0	0	0	2	0	0	0	1	0	0
S9606_922	hsa-miR-6510-3p	0	0	0	0	0.07	0	0	0	0	0	0	0.077	0	0	0	0	0	0	0	1	0	0	0	0	0	0	1	0	0	0
S9606_923	hsa-miR-3660	0.167	0	0	0	0	0	0	0	0	0	0	0	0	0	0	2	0	0	0	0	0	0	0	0	0	0	0	0	0	0
S9606_924	hsa-miR-550b-3p	0.919	0	0	0.724	0.348	1.151	0.62	0.637	1.347	0.353	0.083	0.465	0.227	0	0.503	11	0	0	10	5	13	8	9	19	4	1	6	3	0	7
S9606_928	hsa-miR-421	22.812	22.015	40.495	40.188	47.12	19.308	45.758	52.02	38.699	40.814	14.229	76.867	32.411	26.19	28.747	273	303	532	555	677	218	590	735	546	462	171	992	429	368	400
S9606_927	hsa-miR-3180	0.418	0.945	0.228	0.145	0.278	0.266	0.233	0.425	0.284	0	0.166	0.155	0.378	0.071	0.144	5	13	3	2	4	3	3	6	4	0	2	2	5	1	2
S9606_930	hsa-miR-378g	0.501	1.09	1.294	0.941	1.044	0.709	0.543	0.708	0.992	0.707	0.666	0.232	0.604	0.356	0.647	6	15	17	13	15	8	7	10	14	8	8	3	8	5	9
S9606_929	hsa-miR-151a-5p	2136.26	2620.24	2294.95	1959.15	2777.02	2824.66	1721.73	2852.97	2832.16	2811.76	2754.08	3642.49	2665.9	2017.91	2145.22	25565	36063	30150	27056	39899	31893	22200	40310	39959	31828	33097	47008	35286	28354	29850
S9606_931	hsa-miR-29a-5p	1.086	0.727	2.588	2.317	1.183	3.188	0.853	1.274	1.347	1.855	2.413	0.852	2.191	1.281	1.581	13	10	34	32	17	36	11	18	19	21	29	11	29	18	22
S9606_934	hsa-miR-521	0	0.073	0.076	0.072	0	0	0	0.354	0	0.177	0.166	0.31	0.302	0	0.072	0	1	1	1	0	0	0	5	0	2	2	4	4	0	1
S9606_933	hsa-miR-6894-3p	0.167	0.073	0.152	0.145	0.209	0.266	0	0.071	0.425	0	0.083	0.155	0.151	0.285	0.144	2	1	2	2	3	3	0	1	6	0	1	2	2	4	2
S9606_938	hsa-miR-590-5p	3.51	2.543	7.231	8.472	5.777	8.857	3.955	7.361	3.402	6.714	7.156	8.679	9.746	6.192	9.343	42	35	95	117	83	100	51	104	48	76	86	112	129	87	130
S9606_941	hsa-miR-5192	0	0	0	0	0	0	0.078	0	0	0	0	0.077	0	0	0	0	0	0	0	0	0	1	0	0	0	0	1	0	0	0
S9606_942	hsa-miR-3657	0.084	0	0	0.072	0.07	0.089	0	0.071	0	0	0	0	0.076	0.071	0	1	0	0	1	1	1	0	1	0	0	0	0	1	1	0
S9606_2900	novel-hsa-miR309-5p	0.418	0.581	0.457	0.579	0.626	0.354	0.078	0.495	0.638	0.53	0.749	0.93	0.378	0.214	0.575	5	8	6	8	9	4	1	7	9	6	9	12	5	3	8
S9606_943	hsa-miR-148a-3p	203.139	222.913	290.77	344.096	220.845	425.828	140.22	365.77	220.072	281.282	656.711	429.276	493.123	156.357	519.38	2431	3068	3820	4752	3173	4808	1808	5168	3105	3184	7892	5540	6527	2197	7227
S9606_2901	novel-hsa-miR8-5p	0.418	0.436	0.457	0.145	0	0	0.388	0.142	0.921	0.177	2.08	0.232	0	0.285	0.072	5	6	6	2	0	0	5	2	13	2	25	3	0	4	1
S9606_945	hsa-miR-3151-5p	0	0	0.076	0	0	0	0	0	0.071	0	0	0.155	0	0	0	0	0	1	0	0	0	0	0	1	0	0	2	0	0	0
S9606_948	hsa-miR-412-5p	6.769	7.048	11.342	18.392	13.294	1.86	14.968	11.607	8.647	5.212	0.25	9.841	6.12	24.696	0.359	81	97	149	254	191	21	193	164	122	59	3	127	81	347	5
S9606_949	hsa-miR-6851-3p	0.167	0.073	0.076	0	0	0.177	0	0.071	0.354	0.088	0	0	0.302	0	0.072	2	1	1	0	0	2	0	1	5	1	0	0	4	0	1
S9606_2905	novel-hsa-miR230-3p	0.251	0.073	0.304	0.652	0.348	0.354	0.155	0.495	0.213	0.177	0	0.62	0.227	0.356	0.144	3	1	4	9	5	4	2	7	3	2	0	8	3	5	2
S9606_950	hsa-miR-6502-5p	0.084	0.145	0	0	0	0.089	0.078	0.142	0	0	0.166	0	0.076	0.142	0.287	1	2	0	0	0	1	1	2	0	0	2	0	1	2	4
S9606_952	hsa-miR-2113	0	0	0	0.072	0	0	0	0	0	0	0	0	0	0.071	0	0	0	0	1	0	0	0	0	0	0	0	0	0	1	0
S9606_951	hsa-miR-570-3p	2.089	1.526	2.969	5.358	2.923	2.834	1.784	4.6	0.709	3.975	2.413	5.889	4.155	1.566	3.665	25	21	39	74	42	32	23	65	10	45	29	76	55	22	51
S9606_953	hsa-miR-6736-3p	0.084	0.073	0	0	0.348	0.089	0	0.071	0.142	0	0.166	0	0	0	0.072	1	1	0	0	5	1	0	1	2	0	2	0	0	0	1
S9606_2907	novel-hsa-miR179-3p	0	0.073	0	0.072	0.07	0	0.233	0.212	0.071	0	0.25	0.387	0.076	0.142	0.072	0	1	0	1	1	0	3	3	1	0	3	5	1	2	1
S9606_954	hsa-miR-4757-5p	0	0	0.076	0	0.07	0.089	0	0.071	0.071	0	0.083	0.077	0.076	0.071	0.144	0	0	1	0	1	1	0	1	1	0	1	1	1	1	2
S9606_2909	novel-hsa-miR311-5p	0.919	0.799	1.218	1.086	0.557	0.797	2.094	0.92	1.276	1.148	1.165	1.24	1.284	2.135	1.365	11	11	16	15	8	9	27	13	18	13	14	16	17	30	19
S9606_957	hsa-miR-324-3p	30.082	62.413	41.104	43.374	35.984	40.918	21.793	56.833	45.361	43.906	49.761	65.864	51.602	25.407	27.956	360	859	540	599	517	462	281	803	640	497	598	850	683	357	389
S9606_959	hsa-miR-581	0.167	0.073	0.152	0.145	0.418	0.089	0.078	0.071	0.213	0.088	0.25	0.077	0.151	0.142	0.072	2	1	2	2	6	1	1	1	3	1	3	1	2	2	1
S9606_961	hsa-miR-520g-3p	0.084	0	0	0.072	0	0	0	0	0	0	0	0	0	0	0	1	0	0	1	0	0	0	0	0	0	0	0	0	0	0
S9606_960	hsa-miR-7156-3p	0	0	0	0	0	0	0	0	0.071	0	0.083	0	0	0	0	0	0	0	0	0	0	0	0	1	0	1	0	0	0	0
S9606_964	hsa-miR-6811-5p	0	0	0	0	0	0.089	0	0	0	0.088	0.083	0	0	0	0	0	0	0	0	0	1	0	0	0	1	1	0	0	0	0
S9606_2915	novel-hsa-miR155-3p	0	0	0	0	0	0	0	0	0	0	0	0.077	0	0	0	0	0	0	0	0	0	0	0	0	0	0	1	0	0	0
S9606_966	hsa-miR-6748-5p	0.084	0	0	0	0	0	0	0	0	0	0	0	0.151	0.071	0	1	0	0	0	0	0	0	0	0	0	0	0	2	1	0
S9606_967	hsa-miR-1273h-3p	0	0	0	0	0	0	0.078	0	0.284	0.265	0.25	0.155	0	0.285	0	0	0	0	0	0	0	1	0	4	3	3	2	0	4	0
S9606_968	hsa-miR-31-3p	118.24	38.072	261.389	150.47	165.512	147.021	53.203	185.008	16.656	262.641	217.35	313.201	347.611	84.548	164.862	1415	524	3434	2078	2378	1660	686	2614	235	2973	2612	4042	4601	1188	2294
S9606_969	hsa-miR-676-5p	0.084	0	0	0	0	0	0	0.071	0.071	0.088	0	0.077	0	0	0.072	1	0	0	0	0	0	0	1	1	1	0	1	0	0	1
S9606_2918	novel-hsa-miR296-3p	0	0	0	0	0	0	0	0.071	0.142	0.088	0.083	0	0.076	0.071	0	0	0	0	0	0	0	0	1	2	1	1	0	1	1	0
S9606_2919	novel-hsa-miR287-3p	0	0	0	0	0	0	0	0	0	0.088	0	0	0	0	0	0	0	0	0	0	0	0	0	0	1	0	0	0	0	0
S9606_2920	novel-hsa-miR160-5p	0	0.073	0.228	0	0	0	0	0	0.284	0.088	0	0.077	0	0.071	0	0	1	3	0	0	0	0	0	4	1	0	1	0	1	0
S9606_970	hsa-miR-2115-3p	0	0	0	0	0.07	0	0	0.142	0	0	0	0.077	0	0.071	0	0	0	0	0	1	0	0	2	0	0	0	1	0	1	0
S9606_972	hsa-miR-4460	0	0	0.152	0.145	0	0	0	0	0	0	0	0.077	0	0	0.072	0	0	2	2	0	0	0	0	0	0	0	1	0	0	1
S9606_976	hsa-miR-7156-5p	0	0	0	0	0	0	0	0	0.071	0	0	0.077	0	0	0	0	0	0	0	0	0	0	0	1	0	0	1	0	0	0
S9606_978	hsa-miR-6780a-5p	0	0	0	0	0	0	0	0.071	0	0	0	0.155	0	0.071	0.072	0	0	0	0	0	0	0	1	0	0	0	2	0	1	1
S9606_977	hsa-miR-6802-3p	0	0.363	0.076	0.145	0.418	0.177	0.155	0	0.284	0.353	0	0.155	0	0.071	0.144	0	5	1	2	6	2	2	0	4	4	0	2	0	1	2
S9606_979	hsa-miR-484	180.243	265.417	344.205	288.05	247.224	281.642	255.7	377.306	405.981	274.126	268.609	500.718	405.408	457.685	305.936	2157	3653	4522	3978	3552	3180	3297	5331	5728	3103	3228	6462	5366	6431	4257
S9606_980	hsa-miR-6770-5p	0	0	0.152	0	0	0	0.078	0	0.071	0	0	0	0	0.214	0	0	0	2	0	0	0	1	0	1	0	0	0	0	3	0
S9606_981	hsa-miR-382-3p	6.434	2.543	10.58	9.486	13.503	7.794	7.678	13.872	3.331	5.036	9.902	10.693	5.062	16.298	12.936	77	35	139	131	194	88	99	196	47	57	119	138	67	229	180
S9606_983	hsa-miR-4701-5p	0	0.073	0.304	0.072	0	0.089	0.078	0	0.142	0	0	0.155	0.151	0	0.072	0	1	4	1	0	1	1	0	2	0	0	2	2	0	1
S9606_984	hsa-miR-6848-5p	0.084	0.218	0	0	0.07	0	0.078	0	0	0	0	0	0	0.071	0	1	3	0	0	1	0	1	0	0	0	0	0	0	1	0
S9606_2929	novel-hsa-miR264-3p	1050.62	422.284	260.095	199.202	126.814	202.286	1850.09	241.487	662.626	145.765	300.646	221.844	435.478	562.161	366.376	12573	5812	3417	2751	1822	2284	23855	3412	9349	1650	3613	2863	5764	7899	5098
S9606_985	hsa-miR-6724-5p	1.588	4.795	4.034	2.896	2.158	4.96	1.784	4.176	4.961	3.975	4.161	3.952	4.911	1.495	4.456	19	66	53	40	31	56	23	59	70	45	50	51	65	21	62
S9606_986	hsa-miR-124-3p	0.919	0.436	0.304	0.072	0.974	0.354	0	0.071	0	0	0.832	0.852	0.604	0.071	0.072	11	6	4	1	14	4	0	1	0	0	10	11	8	1	1
S9606_987	hsa-miR-3923	0	0	0	0	0	0	0	0	0	0	0	0.077	0	0	0	0	0	0	0	0	0	0	0	0	0	0	1	0	0	0
S9606_988	hsa-miR-4422	0.084	0	0.152	0.29	0.07	0	0	0.142	0.142	0	0.333	0.077	0.076	0.142	0	1	0	2	4	1	0	0	2	2	0	4	1	1	2	0
S9606_989	hsa-miR-96-3p	0	0.073	0.609	0.29	0.557	0.177	0.078	0.142	0.142	0.53	0.582	0.232	0.076	0	0.144	0	1	8	4	8	2	1	2	2	6	7	3	1	0	2
S9606_993	hsa-miR-4676-5p	0	0.073	0.152	0	0.07	0.089	0	0.142	0.142	0	0.166	0	0.076	0.142	0	0	1	2	0	1	1	0	2	2	0	2	0	1	2	0
S9606_995	hsa-miR-320d	4.178	8.719	4.186	6.445	2.436	9.919	2.327	7.361	6.45	5.477	6.657	6.354	6.951	3.345	11.571	50	120	55	89	35	112	30	104	91	62	80	82	92	47	161
S9606_996	hsa-miR-526b-5p	0	0.073	0	0.072	0	0	0	0	0	0	0	0	0	0	0	0	1	0	1	0	0	0	0	0	0	0	0	0	0	0
S9606_997	hsa-miR-3620-5p	0	0	0	0.29	0.139	0	0	0.071	0.425	0	0.083	0	0.151	0.285	0	0	0	0	4	2	0	0	1	6	0	1	0	2	4	0
S9606_999	hsa-miR-3926	0.084	0	0	0	0	0.177	0	0.071	0	0.177	0.083	0.232	0	0	0.072	1	0	0	0	0	2	0	1	0	2	1	3	0	0	1
S9606_998	hsa-miR-95-3p	3.927	5.304	10.048	6.662	14.895	3.897	7.29	4.6	3.969	5.389	4.826	5.889	6.422	16.155	7.546	47	73	132	92	214	44	94	65	56	61	58	76	85	227	105
S9606_1000	hsa-miR-4688	0	0	0	0.072	0	0	0	0	0.071	0.177	0.166	0	0.151	0	0	0	0	0	1	0	0	0	0	1	2	2	0	2	0	0
S9606_1001	hsa-miR-222-3p	2053.95	2441.87	2994.93	3192.23	3178.07	2182.81	2384.37	2575.04	3961.58	2324.81	2440.28	2510.88	2248.86	2564.56	2073.64	24580	33608	39346	44085	45661	24646	30744	36383	55894	26316	29326	32404	29766	36035	28854
S9606_1003	hsa-miR-6865-3p	0	0	0	0	0	0	0	0	0.071	0	0	0	0	0	0	0	0	0	0	0	0	0	0	1	0	0	0	0	0	0
S9606_1006	hsa-miR-4796-5p	0.334	0	0.685	0.434	0.418	0.177	0.233	0.779	0.354	0.53	0.25	0.852	1.209	0.142	0.359	4	0	9	6	6	2	3	11	5	6	3	11	16	2	5
S9606_2948	novel-hsa-miR188-5p	1.17	0.945	4.719	2.245	3.758	1.417	1.318	4.176	1.205	2.739	1.747	1.472	2.946	2.562	1.15	14	13	62	31	54	16	17	59	17	31	21	19	39	36	16
S9606_1011	hsa-miR-34c-3p	44.789	313.662	90.504	69.659	386.636	40.829	77.478	131.502	153.519	42.404	132.474	164.814	140.601	89.53	455.778	536	4317	1189	962	5555	461	999	1858	2166	480	1592	2127	1861	1258	6342
S9606_1012	hsa-miR-6784-3p	0	0	0.076	0	0	0	0.078	0	0.071	0	0	0	0	0	0	0	0	1	0	0	0	1	0	1	0	0	0	0	0	0
S9606_1013	hsa-miR-767-3p	0.251	0.218	0.152	0.29	0.626	0.089	0.078	0.283	0.142	0.177	0	0.62	0.453	0	0.287	3	3	2	4	9	1	1	4	2	2	0	8	6	0	4
S9606_1014	hsa-miR-6771-5p	0.084	0	0	0.072	0	0	0.078	0	0	0	0	0	0	0.071	0	1	0	0	1	0	0	1	0	0	0	0	0	0	1	0
S9606_1015	hsa-miR-6875-3p	0	0.073	0	0	0	0	0	0	0	0	0	0	0	0	0	0	1	0	0	0	0	0	0	0	0	0	0	0	0	0
S9606_1017	hsa-miR-4764-5p	0	0	0	0.072	0	0	0	0	0	0	0	0	0.076	0	0	0	0	0	1	0	0	0	0	0	0	0	0	1	0	0
S9606_1019	hsa-miR-134-3p	0.668	0.291	1.751	0.869	0.696	0.62	0.853	1.132	0.425	0.707	0.915	1.317	0.529	1.922	1.222	8	4	23	12	10	7	11	16	6	8	11	17	7	27	17
S9606_1018	hsa-miR-6789-3p	0.084	0	0.076	0.145	0	0	0.078	0	0.142	0	0	0.077	0.227	0.071	0.072	1	0	1	2	0	0	1	0	2	0	0	1	3	1	1
S9606_2961	novel-hsa-miR236-5p	1.337	0.945	1.066	0.652	0.835	1.063	0.465	0.92	0.851	0.353	0.749	2.015	1.209	0.427	0.647	16	13	14	9	12	12	6	13	12	4	9	26	16	6	9
S9606_2962	novel-hsa-miR26-5p	0.084	1.235	0.228	0	0.348	0.354	0.155	0.283	2.126	0.795	0	0.542	4.76	0.071	0.287	1	17	3	0	5	4	2	4	30	9	0	7	63	1	4
S9606_1023	hsa-miR-1185-5p	5.515	2.18	5.024	4.634	7.447	6.554	2.947	5.804	1.914	8.216	7.739	4.572	4.08	7.117	5.534	66	30	66	64	107	74	38	82	27	93	93	59	54	100	77
S9606_1022	hsa-miR-193a-3p	12.367	11.407	89.515	22.447	19.071	27.013	5.662	64.194	6.308	15.46	76.888	75.317	135.312	42.701	46.354	148	157	1176	310	274	305	73	907	89	175	924	972	1791	600	645
S9606_2968	novel-hsa-miR52-3p	0	0	0.076	0	0.07	0	0.078	0.142	0.071	0	0.083	0.155	0.302	0.071	0	0	0	1	0	1	0	1	2	1	0	1	2	4	1	0
S9606_1027	hsa-miR-6833-3p	0	0	0	0	0	0.089	0.078	0	0.071	0	0	0.077	0	0	0.216	0	0	0	0	0	1	1	0	1	0	0	1	0	0	3
S9606_1028	hsa-miR-1277-3p	2.089	0.872	8.754	3.838	5.22	5.225	1.396	5.45	0.78	2.827	8.987	5.966	9.368	5.978	3.809	25	12	115	53	75	59	18	77	11	32	108	77	124	84	53
S9606_1030	hsa-miR-1538	0	0	0	0	0	0	0	0	0	0	0	0	0.076	0	0	0	0	0	0	0	0	0	0	0	0	0	0	1	0	0
S9606_1031	hsa-miR-208a-3p	0	0	0.076	0	0	0	0	0	0	0	0	0	0	0	0	0	0	1	0	0	0	0	0	0	0	0	0	0	0	0
S9606_1033	hsa-miR-3116	0	0	0.076	0.072	0	0.177	0	0	0.071	0.177	0	0.077	0.453	0.142	0.072	0	0	1	1	0	2	0	0	1	2	0	1	6	2	1
S9606_1032	hsa-miR-30c-2-3p	9.944	21.725	19.943	24.475	24.708	9.034	7.833	19.039	19.42	19.17	23.05	28.98	27.878	7.9	20.913	119	299	262	338	355	102	101	269	274	217	277	374	369	111	291
S9606_1034	hsa-miR-30e-3p	35.514	67.935	60.894	59.884	68.836	29.758	23.732	63.274	37.99	44.613	36.78	45.717	48.353	26.973	34.712	425	935	800	827	989	336	306	894	536	505	442	590	640	379	483
S9606_1035	hsa-miR-149-5p	242.914	604.146	530.846	502.314	720.652	87.947	166.977	508.949	424.622	126.418	107.76	486.693	386.445	161.695	131.588	2907	8315	6974	6937	10354	993	2153	7191	5991	1431	1295	6281	5115	2272	1831
S9606_1037	hsa-miR-3198	0	0.073	0	0.072	0	0	0	0.071	0	0	0	0.232	0	0	0.072	0	1	0	1	0	0	0	1	0	0	0	3	0	0	1
S9606_2979	novel-hsa-miR295-3p	0.084	0.581	0.152	0.217	0.278	0.177	0.078	0.566	0.213	0.177	0.416	0.852	0.227	0	0.575	1	8	2	3	4	2	1	8	3	2	5	11	3	0	8
S9606_1039	hsa-miR-221-3p	364.664	470.601	1073.49	702.385	906.279	375.788	519.389	600.816	893.896	543.128	527.066	472.746	554.697	802.924	378.306	4364	6477	14103	9700	13021	4243	6697	8489	12612	6148	6334	6101	7342	11282	5264
S9606_1041	hsa-miR-3139	0	0	0.152	0.145	0	0.089	0	0.212	0.142	0	0.083	0.232	0.076	0	0	0	0	2	2	0	1	0	3	2	0	1	3	1	0	0
S9606_2984	novel-hsa-miR229-3p	0.251	0.872	0.457	0.072	0.139	0.62	0.155	0.495	0.354	0.265	0.915	0.077	0.151	2.847	1.15	3	12	6	1	2	7	2	7	5	3	11	1	2	40	16
S9606_1042	hsa-miR-4999-5p	0	0	0	0	0.07	0	0	0.071	0	0	0.083	0	0.076	0	0	0	0	0	0	1	0	0	1	0	0	1	0	1	0	0
S9606_1043	hsa-miR-20b-3p	1.253	2.18	3.501	1.955	1.392	0.62	4.964	4.884	4.253	1.502	5.242	2.325	2.795	3.416	1.15	15	30	46	27	20	7	64	69	60	17	63	30	37	48	16
S9606_2987	novel-hsa-miR314-3p	0	0.145	0	0.072	0	0	0	0	0	0	0.166	0.077	0	0	0	0	2	0	1	0	0	0	0	0	0	2	1	0	0	0
S9606_2988	novel-hsa-miR102-3p	0.084	0.073	0	0.217	0.07	0.177	0	0.071	0.071	0	0.083	0.155	0.151	0.142	0.287	1	1	0	3	1	2	0	1	1	0	1	2	2	2	4
S9606_1044	hsa-miR-5188	0	0	0.076	0.072	0	0	0	0	0	0.088	0	0	0	0	0	0	0	1	1	0	0	0	0	0	1	0	0	0	0	0
S9606_1045	hsa-miR-652-3p	623.121	767.625	535.033	485.225	398.885	483.485	694.277	500.739	914.379	674.228	580.572	570.224	444.997	486.651	474.104	7457	10565	7029	6701	5731	5459	8952	7075	12901	7632	6977	7359	5890	6838	6597
S9606_2989	novel-hsa-miR4-3p	0	0.073	0.076	0	0.07	0.177	0	0	0.071	0	0	0	0	0	0	0	1	1	0	1	2	0	0	1	0	0	0	0	0	0
S9606_1051	hsa-miR-2115-5p	0	0.073	0	0	0	0	0	0	0	0	0	0	0	0.356	0	0	1	0	0	0	0	0	0	0	0	0	0	0	5	0
S9606_2997	novel-hsa-miR240-5p	0	0	0.076	0.145	0	0	0.233	0	0	0	0	0.077	0	0	0.072	0	0	1	2	0	0	3	0	0	0	0	1	0	0	1
S9606_1054	hsa-miR-4662a-5p	0.752	0.218	1.218	0.941	1.114	0.443	0.388	1.132	0.425	0.795	0.166	1.007	0.604	0.783	1.581	9	3	16	13	16	5	5	16	6	9	2	13	8	11	22
S9606_1058	hsa-miR-212-3p	29.497	30.225	62.188	57.205	47.19	58.365	24.74	53.719	39.337	85.339	55.336	55.248	29.465	67.61	22.207	353	416	817	790	678	659	319	759	555	966	665	713	390	950	309
S9606_1057	hsa-miR-585-5p	0.167	0.145	0.381	0	0.139	0.709	0.233	0.142	0.284	0.442	0.499	1.24	0.604	0.783	0.287	2	2	5	0	2	8	3	2	4	5	6	16	8	11	4
S9606_1060	hsa-miR-10396b-5p	0.084	0.727	0	0	0	0	0	0.071	0	0	0	0	0	0	0	1	10	0	0	0	0	0	1	0	0	0	0	0	0	0
S9606_1059	hsa-miR-1224-5p	0.251	0.727	0.761	1.231	1.392	0	0.078	0.637	0.284	0.353	0.083	0.697	1.511	0.142	6.109	3	10	10	17	20	0	1	9	4	4	1	9	20	2	85
S9606_1061	hsa-miR-4772-5p	0.167	0	0.685	0.869	0.278	0.354	0.31	0.071	0	0.265	0.582	0.077	0.076	1.637	0.431	2	0	9	12	4	4	4	1	0	3	7	1	1	23	6
S9606_1062	hsa-miR-6764-3p	0.084	0.073	0.076	0.145	0.07	0.177	0.155	0.071	0.071	0	0.083	0.155	0.302	0.285	0.216	1	1	1	2	1	2	2	1	1	0	1	2	4	4	3
S9606_1063	hsa-miR-3158-3p	0	0.363	0.304	0.579	0.278	0.354	0.233	0.142	0.354	0.265	0.333	0.697	0.453	0.498	0.287	0	5	4	8	4	4	3	2	5	3	4	9	6	7	4
S9606_1065	hsa-miR-3913-5p	0	1.526	1.218	3.403	2.784	0.62	0.233	0.071	0.213	3.445	3.994	3.177	3.475	0.427	0	0	21	16	47	40	7	3	1	3	39	48	41	46	6	0
S9606_3010	novel-hsa-miR33-5p	0	0	0.076	0	0	0	0	0	0	0	0	0	0	0	0	0	0	1	0	0	0	0	0	0	0	0	0	0	0	0
S9606_1067	hsa-miR-6740-3p	0	0	0	0.072	0.07	0	0	0.142	0	0.177	0	0	0.076	0	0	0	0	0	1	1	0	0	2	0	2	0	0	1	0	0
S9606_1069	hsa-miR-592	8.774	6.103	4.948	6.951	5.777	7.617	2.094	9.979	2.693	5.036	4.66	11.158	10.124	0.427	5.893	105	84	65	96	83	86	27	141	38	57	56	144	134	6	82
S9606_1071	hsa-miR-6741-5p	0	0	0	0	0.07	0.089	0	0.071	0	0.177	0	0	0.227	0.071	0.144	0	0	0	0	1	1	0	1	0	2	0	0	3	1	2
S9606_1074	hsa-miR-3616-5p	0	0	0	0	0.07	0	0	0	0	0	0	0	0.076	0	0	0	0	0	0	1	0	0	0	0	0	0	0	1	0	0
S9606_1077	hsa-miR-940	7.103	10.172	27.707	16.799	9.744	5.934	10.703	23.851	8.222	9.806	10.235	18.984	14.959	13.095	8.624	85	140	364	232	140	67	138	337	116	111	123	245	198	184	120
S9606_1078	hsa-miR-33b-3p	0	0	0	0	0	0	0	0	0	0	0	0.077	0	0	0	0	0	0	0	0	0	0	0	0	0	0	1	0	0	0
S9606_3020	novel-hsa-miR72-3p	0	0	0	0.072	0	0	0.078	0	0.071	0	0	0	0	0	0	0	0	0	1	0	0	1	0	1	0	0	0	0	0	0
S9606_1079	hsa-miR-588	0.084	0	0	0	0	0.089	0.31	0	0.071	0	0	0	0	0.142	0.072	1	0	0	0	0	1	4	0	1	0	0	0	0	2	1
S9606_3022	novel-hsa-miR74-3p	0	0	0	0	0	0	0.078	0	0	0	0	0	0	0	0	0	0	0	0	0	0	1	0	0	0	0	0	0	0	0
S9606_1081	hsa-miR-1251-5p	0	0	0.457	0.145	0	0.089	0.078	0.354	0	0.177	0	0.232	0.227	0.142	0.144	0	0	6	2	0	1	1	5	0	2	0	3	3	2	2
S9606_1083	hsa-miR-5703	0.084	0	0	0	0.07	0	0	0	0	0	0	0.077	0.151	0	0	1	0	0	0	1	0	0	0	0	0	0	1	2	0	0
S9606_1084	hsa-miR-146a-3p	0	0.073	0.152	0.217	0.07	0.886	0.853	0.212	0.425	0.442	0.25	0.232	0	0	0.719	0	1	2	3	1	10	11	3	6	5	3	3	0	0	10
S9606_1085	hsa-miR-449c-5p	23.397	89.223	216.175	176.827	60.623	0.177	0.853	42.89	1.772	12.103	2.829	18.364	19.341	0.356	69.998	280	1228	2840	2442	871	2	11	606	25	137	34	237	256	5	974
S9606_1089	hsa-miR-3913-3p	1.003	0.073	0.457	0.072	0	2.391	0.776	3.397	1.347	0	0.25	0	0	0.712	3.306	12	1	6	1	0	27	10	48	19	0	3	0	0	10	46
S9606_1087	hsa-miR-6800-3p	0	0.145	0	0	0	0	0.078	0.071	0	0	0	0	0.076	0.071	0.144	0	2	0	0	0	0	1	1	0	0	0	0	1	1	2
S9606_1091	hsa-miR-1292-3p	0	0	0	0.072	0	0	0	0.142	0	0.088	0	0	0	0	0	0	0	0	1	0	0	0	2	0	1	0	0	0	0	0
S9606_1090	hsa-miR-6814-3p	0.084	0	0	0	0	0	0	0.283	0.142	0	0.166	0.077	0	0	0.144	1	0	0	0	0	0	0	4	2	0	2	1	0	0	2
S9606_3035	novel-hsa-miR158-3p	0.084	0.218	0.837	0.434	0.487	0.089	0.543	0.708	0.496	0.353	0.166	0.232	0.68	0.285	0.072	1	3	11	6	7	1	7	10	7	4	2	3	9	4	1
S9606_1093	hsa-miR-548av-3p	0.668	1.163	0	1.593	0.487	0	0	1.203	0.496	0	0.582	0.155	0	0	0	8	16	0	22	7	0	0	17	7	0	7	2	0	0	0
S9606_1094	hsa-miR-5701	0	0	0	0.145	0	0	0	0	0	0	0	0	0	0	0	0	0	0	2	0	0	0	0	0	0	0	0	0	0	0
S9606_1095	hsa-miR-450b-3p	0	0	0.152	0	0	0	0	0.142	0	0	0	0	0	0.071	0.072	0	0	2	0	0	0	0	2	0	0	0	0	0	1	1
S9606_1097	hsa-miR-4497	0	0	0	0	0	0	0	0	0	0	0	0	0	0.071	0	0	0	0	0	0	0	0	0	0	0	0	0	0	1	0
S9606_1098	hsa-miR-3187-5p	0.084	0	0.228	0.217	0.07	0	0	0	0	0.088	0.083	0.077	0	0	0	1	0	3	3	1	0	0	0	0	1	1	1	0	0	0
S9606_1100	hsa-miR-1181	0.167	0	0	0	0	0	0.078	0	0	0	0	0	0	0	0	2	0	0	0	0	0	1	0	0	0	0	0	0	0	0
S9606_1099	hsa-miR-6820-5p	0	0.218	0.228	0.434	0.209	0.089	0.078	0.212	0.284	0.177	0.083	0.31	0.227	0.071	0.144	0	3	3	6	3	1	1	3	4	2	1	4	3	1	2
S9606_1101	hsa-miR-3121-3p	0	0	0.076	0.072	0.07	0	0	0.071	0	0	0.166	0	0	0.071	0.072	0	0	1	1	1	0	0	1	0	0	2	0	0	1	1
S9606_3047	novel-hsa-miR156-5p	0	0.145	0	0	0	0.089	0	0.283	0.284	0.088	0.166	0.155	0.076	0.214	0.144	0	2	0	0	0	1	0	4	4	1	2	2	1	3	2
S9606_1103	hsa-miR-452-5p	3.008	3.488	6.546	8.544	4.106	13.019	5.894	5.662	6.025	9.011	13.647	4.649	4.306	11.316	4.168	36	48	86	118	59	147	76	80	85	102	164	60	57	159	58
S9606_3056	novel-hsa-miR156-3p	0.084	0	0.076	0.29	0	0	0.155	0.425	0.142	0.088	0	0.155	0	0.071	0.216	1	0	1	4	0	0	2	6	2	1	0	2	0	1	3
S9606_1106	hsa-miR-10397-5p	0	0	0	0	0	0	0	0	0	0	0	0.077	0	0	0	0	0	0	0	0	0	0	0	0	0	0	1	0	0	0
S9606_1104	hsa-miR-642a-5p	1.421	3.27	2.588	3.114	4.246	3.631	7.368	3.326	9.214	3.092	2.58	2.092	3.324	9.038	8.193	17	45	34	43	61	41	95	47	130	35	31	27	44	127	114
S9606_1107	hsa-miR-12125	0	0.073	0	0	0	0	0	0.142	0	0	0.166	0.077	0.076	0	0	0	1	0	0	0	0	0	2	0	0	2	1	1	0	0
S9606_1108	hsa-miR-6753-3p	0	0	0	0	0	0	0.078	0	0.071	0	0	0.077	0	0	0	0	0	0	0	0	0	1	0	1	0	0	1	0	0	0
S9606_1110	hsa-miR-363-5p	0.084	0.218	0.152	0	0	0	0.388	0.212	0.071	0	0.083	0.155	0.076	0.214	0.072	1	3	2	0	0	0	5	3	1	0	1	2	1	3	1
S9606_1111	hsa-miR-7851-3p	0	0	0.076	0	0	0	0	0	0	0	0	0	0.076	0.071	0	0	0	1	0	0	0	0	0	0	0	0	0	1	1	0
S9606_1114	hsa-miR-6783-5p	0.084	0	0.152	0.072	0.139	0	0	0	0.071	0.088	0.083	0	0	0	0	1	0	2	1	2	0	0	0	1	1	1	0	0	0	0
S9606_1117	hsa-miR-4766-5p	0.084	0	0	0	0	0	0	0	0	0	0	0	0	0	0	1	0	0	0	0	0	0	0	0	0	0	0	0	0	0
S9606_1116	hsa-miR-580-3p	0.084	0	0.076	0	0	0	0	0.071	0	0	0.083	0.077	0.151	0.071	0.144	1	0	1	0	0	0	0	1	0	0	1	1	2	1	2
S9606_1118	hsa-miR-4716-3p	0.167	0	0.076	0.072	0	0	0	0	0	0	0.083	0	0	0	0.144	2	0	1	1	0	0	0	0	0	0	1	0	0	0	2
S9606_1120	hsa-miR-25-5p	2.089	9.227	11.265	9.196	2.366	6.554	3.568	6.228	12.191	3.887	8.404	3.719	4.382	2.918	3.378	25	127	148	127	34	74	46	88	172	44	101	48	58	41	47
S9606_1121	hsa-miR-137-3p	0.585	0.291	0.152	0.217	0.139	2.214	0.155	2.123	1.276	0.177	0.499	0.542	0	0.214	1.437	7	4	2	3	2	25	2	30	18	2	6	7	0	3	20
S9606_3071	novel-hsa-miR246-3p	0	0	0	0	0	0	0	0	0	0	0	0.077	0	0	0	0	0	0	0	0	0	0	0	0	0	0	1	0	0	0
S9606_1122	hsa-miR-548b-3p	1.504	1.308	1.675	2.462	1.531	1.151	0.465	1.557	0.638	1.325	0.499	2.325	1.738	0.142	1.797	18	18	22	34	22	13	6	22	9	15	6	30	23	2	25
S9606_1124	hsa-miR-11401	0.167	0.145	0	0	0	0	0.233	0	0	0	0	0	0	0.142	0	2	2	0	0	0	0	3	0	0	0	0	0	0	2	0
S9606_1125	hsa-miR-4651	0	0	0	0	0	0	0.078	0	0	0	0	0	0	0	0	0	0	0	0	0	0	1	0	0	0	0	0	0	0	0
S9606_1126	hsa-miR-4798-5p	0	0.073	0	0	0.07	0	0	0	0	0	0.166	0	0	0	0.144	0	1	0	0	1	0	0	0	0	0	2	0	0	0	2
S9606_1127	hsa-miR-148a-5p	3.76	5.231	7.46	6.589	2.366	6.642	1.784	7.219	3.402	5.566	10.318	7.981	5.062	3.274	7.546	45	72	98	91	34	75	23	102	48	63	124	103	67	46	105
S9606_1128	hsa-miR-4781-3p	0.084	0.073	0	0.145	0.07	0	0.078	0	0	0.088	0.166	0	0.151	0	0.144	1	1	0	2	1	0	1	0	0	1	2	0	2	0	2
S9606_1131	hsa-miR-4716-5p	0.084	0	0.076	0	0	0	0	0	0	0	0	0	0.076	0	0	1	0	1	0	0	0	0	0	0	0	0	0	1	0	0
S9606_1133	hsa-miR-99b-5p	2227.18	2409.17	2509.45	2278.33	2824.91	2386.34	1378.55	2908.89	2245.37	2768.29	1812.86	2908.69	1900.42	2161.32	1961.38	26653	33158	32968	31464	40587	26944	17775	41100	31680	31336	21786	37538	25154	30369	27292
S9606_3085	novel-hsa-miR169-3p	0	0	0	0.072	0	0.089	0	0	0	0	0	0	0	0.071	0	0	0	0	1	0	1	0	0	0	0	0	0	0	1	0
S9606_1134	hsa-miR-548au-5p	0.167	0.218	0.304	0.145	0.07	0.354	0.155	0.071	0.213	0.088	0.333	0.31	0.227	0.142	0.359	2	3	4	2	1	4	2	1	3	1	4	4	3	2	5
S9606_1135	hsa-miR-494-3p	4.679	10.535	6.774	15.134	5.499	10.628	7.988	8.705	14.175	11.043	15.81	16.195	6.346	9.608	22.351	56	145	89	209	79	120	103	123	200	125	190	209	84	135	311
S9606_3087	novel-hsa-miR105-5p	0	0.073	0	0	0.07	0	0	0	0	0	0	0	0	0	0	0	1	0	0	1	0	0	0	0	0	0	0	0	0	0
S9606_3088	novel-hsa-miR289-3p	0.084	0	0.076	0.145	0.07	0	0	0.354	0.071	0	0	0	0	0.071	0	1	0	1	2	1	0	0	5	1	0	0	0	0	1	0
S9606_1138	hsa-miR-221-5p	7.437	7.12	12.864	14.772	12.876	15.853	6.049	15.5	7.371	15.548	13.813	10.771	14.959	12.526	14.373	89	98	169	204	185	179	78	219	104	176	166	139	198	176	200
S9606_1140	hsa-miR-6780a-3p	0.084	0	0	0	0	0	0.078	0	0	0.177	0	0	0	0	0.072	1	0	0	0	0	0	1	0	0	2	0	0	0	0	1
S9606_1142	hsa-miR-548at-3p	0.084	0	0	0	0	0	0.078	0.071	0.071	0.088	0	0	0	0.214	0	1	0	0	0	0	0	1	1	1	1	0	0	0	3	0
S9606_1144	hsa-miR-3664-3p	0.585	1.453	1.37	0.941	1.81	0.443	0.233	1.557	1.205	0.795	0.582	1.472	1.209	0.427	0.934	7	20	18	13	26	5	3	22	17	9	7	19	16	6	13
S9606_1146	hsa-miR-4648	0	0.073	0	0	0	0	0	0	0	0	0	0.155	0	0	0	0	1	0	0	0	0	0	0	0	0	0	2	0	0	0
S9606_1147	hsa-let-7f-2-3p	0	0.073	0.381	0.145	0.07	0.089	0.233	0	0	0.177	0.25	0.077	0	0	0.072	0	1	5	2	1	1	3	0	0	2	3	1	0	0	1
S9606_1145	hsa-miR-551a	0	0.073	0.304	0	0.139	0.443	0.155	0.991	0.284	0.177	0.915	0.077	0.227	0.854	2.156	0	1	4	0	2	5	2	14	4	2	11	1	3	12	30
S9606_1148	hsa-miR-4749-5p	0	0.218	0	0.145	0	0	0	0	0.142	0	0	0.077	0.151	0	0	0	3	0	2	0	0	0	0	2	0	0	1	2	0	0
S9606_1151	hsa-miR-1295b-5p	0	0.073	0	0	0	0	0	0	0	0	0	0	0	0	0	0	1	0	0	0	0	0	0	0	0	0	0	0	0	0
S9606_1152	hsa-miR-891a-3p	0	0	0	0	0	0	0	0	0.142	0.088	0	0	0	0	0	0	0	0	0	0	0	0	0	2	1	0	0	0	0	0
S9606_1153	hsa-miR-215-5p	0	0.073	0	0.145	0.07	0	0	0.142	0	0	0.166	0.077	0.151	0	0.144	0	1	0	2	1	0	0	2	0	0	2	1	2	0	2
S9606_1154	hsa-miR-1292-5p	1.755	2.761	3.121	2.028	1.74	0.266	0.853	2.406	1.134	0.618	1.664	3.099	2.72	0.498	0.575	21	38	41	28	25	3	11	34	16	7	20	40	36	7	8
S9606_1155	hsa-miR-4670-3p	0.418	0	0.228	0.29	0	0.177	0	0	0.354	0.53	0.499	0.31	0	0.214	0.647	5	0	3	4	0	2	0	0	5	6	6	4	0	3	9
S9606_1156	hsa-miR-605-5p	0	0	0.076	0	0.07	0	0	0.071	0	0	0.083	0.077	0	0	0.072	0	0	1	0	1	0	0	1	0	0	1	1	0	0	1
S9606_1158	hsa-miR-6806-3p	0.084	0	0.076	0	0	0	0.078	0	0	0.088	0.083	0	0	0	0	1	0	1	0	0	0	1	0	0	1	1	0	0	0	0
S9606_1159	hsa-miR-4720-5p	0	0	0	0.072	0	0	0	0.142	0	0	0	0	0	0	0	0	0	0	1	0	0	0	2	0	0	0	0	0	0	0
S9606_3108	novel-hsa-miR310-5p	0	0.073	0	0	0	0	0	0	0	0	0	0	0	0	0	0	1	0	0	0	0	0	0	0	0	0	0	0	0	0
S9606_1161	hsa-miR-5684	0.084	0.073	0.152	0	0.139	0	0	0	0.142	0.088	0.083	0	0.151	0	0	1	1	2	0	2	0	0	0	2	1	1	0	2	0	0
S9606_1162	hsa-miR-150-5p	355.472	501.263	579.257	675.376	575.951	872.912	586.707	514.823	821.956	774.849	400.667	373.64	345.874	1304.52	1054.79	4254	6899	7610	9327	8275	9856	7565	7274	11597	8771	4815	4822	4578	18330	14677
S9606_1163	hsa-miR-361-3p	2.256	5.74	7.536	3.114	3.48	4.694	2.327	2.336	3.473	2.65	8.737	3.177	4.533	1.352	2.947	27	79	99	43	50	53	30	33	49	30	105	41	60	19	41
S9606_1165	hsa-miR-4446-3p	0.251	0.872	0.609	0.434	0.278	0.089	0.698	0.708	2.552	0.53	1.248	1.162	1.209	1.21	0.503	3	12	8	6	4	1	9	10	36	6	15	15	16	17	7
S9606_1167	hsa-miR-628-5p	3.51	1.962	4.719	5.431	2.575	4.163	1.086	6.087	1.418	3.445	4.743	3.797	5.817	2.135	5.821	42	27	62	75	37	47	14	86	20	39	57	49	77	30	81
S9606_3112	novel-hsa-miR287-5p	0	0.073	0	0.072	0	0.089	0	0.071	0	0.088	0	0.077	0.151	0	0	0	1	0	1	0	1	0	1	0	1	0	1	2	0	0
S9606_1168	hsa-miR-100-3p	1.922	0.509	3.273	3.548	2.575	3.188	0.465	2.265	0.709	1.502	4.993	0.852	1.133	1.21	3.09	23	7	43	49	37	36	6	32	10	17	60	11	15	17	43
S9606_1171	hsa-miR-6777-3p	0	0	0	0.072	0.139	0.089	0	0.142	0.284	0.088	0	0.155	0	0	0	0	0	0	1	2	1	0	2	4	1	0	2	0	0	0
S9606_1172	hsa-miR-6759-5p	0	0.073	0	0	0	0	0	0	0	0	0	0	0	0	0	0	1	0	0	0	0	0	0	0	0	0	0	0	0	0
S9606_1173	hsa-miR-323a-5p	1.086	1.09	1.522	2.39	1.67	0.266	0.698	1.557	0.709	0.442	0.166	1.007	0.831	0.569	0.719	13	15	20	33	24	3	9	22	10	5	2	13	11	8	10
S9606_1174	hsa-miR-345-5p	133.114	287.941	370.009	307.239	182.286	185.636	94.85	307.663	203.062	240.291	241.149	644.456	758.459	96.22	226.021	1593	3963	4861	4243	2619	2096	1223	4347	2865	2720	2898	8317	10039	1352	3145
S9606_1175	hsa-miR-877-5p	9.192	17.656	20.171	12.093	8.909	13.019	3.18	36.308	6.592	12.633	23.965	28.98	24.554	6.548	21.344	110	243	265	167	128	147	41	513	93	143	288	374	325	92	297
S9606_1176	hsa-miR-5008-5p	0.084	0	0	0.145	0.07	0	0.078	0	0	0.265	0.083	0	0.076	0.071	0	1	0	0	2	1	0	1	0	0	3	1	0	1	1	0
S9606_1177	hsa-miR-27b-5p	117.404	173.36	145.233	162.562	240.333	96.892	97.642	159.387	153.661	121.647	117.745	179.072	133.726	86.043	115.274	1405	2386	1908	2245	3453	1094	1259	2252	2168	1377	1415	2311	1770	1209	1604
S9606_1178	hsa-miR-301b-3p	20.222	13.66	26.185	28.964	27.145	5.934	8.298	32.698	19.278	12.103	5.076	50.289	30.9	9.038	12.217	242	188	344	400	390	67	107	462	272	137	61	649	409	127	170
S9606_1179	hsa-miR-5000-3p	0	0	0	0	0	0.089	0	0	0	0.177	0	0.077	0	0	0	0	0	0	0	0	1	0	0	0	2	0	1	0	0	0
S9606_3121	novel-hsa-miR37-3p	0	0.073	0	0	0	0.089	0	0.071	0	0	0	0	0	0	0	0	1	0	0	0	1	0	1	0	0	0	0	0	0	0
S9606_1180	hsa-miR-4776-5p	0	0	0	0	0	0	0	0	0.142	0.088	0	0	0	0.071	0	0	0	0	0	0	0	0	0	2	1	0	0	0	1	0
S9606_1181	hsa-miR-1227-3p	0.752	0.727	0.761	0.869	0.835	0.531	0.233	0.779	0.921	0.353	0.416	0.465	0.831	0.356	0.359	9	10	10	12	12	6	3	11	13	4	5	6	11	5	5
S9606_3126	novel-hsa-miR278-3p	0.752	0.145	0.228	0.434	0.766	0.531	0.078	0.142	0.354	0.353	0.499	0.465	0.907	0.142	0.359	9	2	3	6	11	6	1	2	5	4	6	6	12	2	5
S9606_1182	hsa-miR-659-3p	0	0.073	0.152	0	0.209	0	0.078	0	0.142	0.088	0	0.155	0	0.142	0	0	1	2	0	3	0	1	0	2	1	0	2	0	2	0
S9606_1183	hsa-miR-92a-2-5p	0	0	0	0	0	0	0	0.071	0	0	0.083	0	0.151	0	0	0	0	0	0	0	0	0	1	0	0	1	0	2	0	0
S9606_1184	hsa-miR-6813-5p	0	0	0.152	0.145	0	0.089	0	0.071	0.071	0	0	0.077	0	0.071	0	0	0	2	2	0	1	0	1	1	0	0	1	0	1	0
S9606_1185	hsa-miR-1256	0.084	0.363	0.152	0.434	0.07	0.266	0.078	0	0.354	0.265	0	0.077	0	0.214	0.287	1	5	2	6	1	3	1	0	5	3	0	1	0	3	4
S9606_1186	hsa-miR-105-5p	6.769	7.774	5.633	7.531	8.839	0.62	1.706	13.377	8.222	1.502	0.999	14.877	10.199	0.641	3.45	81	107	74	104	127	7	22	189	116	17	12	192	135	9	48
S9606_1188	hsa-miR-4755-3p	0	0.073	0	0.072	0	0.089	0	0	0.071	0	0	0	0.227	0	0	0	1	0	1	0	1	0	0	1	0	0	0	3	0	0
S9606_1190	hsa-miR-1224-3p	0	0.291	0.228	0.29	0.07	0.089	0	0	0	0	0.083	0	0.076	0	0.647	0	4	3	4	1	1	0	0	0	0	1	0	1	0	9
S9606_1189	hsa-miR-199a-3p	1524.59	1580.66	1839.77	1874.43	21.228	51.457	2.947	14.863	22.468	31.008	19.555	4.417	1593.6	4.911	10.708	18245	21755	24170	25886	305	581	38	210	317	351	235	57	21093	69	149
S9606_1192	hsa-miR-30d-3p	7.019	8.21	12.864	9.558	14.755	11.602	9.074	14.58	21.546	14.753	45.267	34.791	41.553	9.679	16.386	84	113	169	132	212	131	117	206	304	167	544	449	550	136	228
S9606_1193	hsa-miR-1307-5p	2.005	0.872	31.589	1.376	1.601	11.602	0.543	13.447	0.284	1.237	64.489	1.627	4.231	2.918	1.94	24	12	415	19	23	131	7	190	4	14	775	21	56	41	27
S9606_1194	hsa-miR-32-3p	0.084	0.145	0.228	0.434	0.487	0.266	0.233	0.071	0.496	0.265	0.499	0.155	0.453	0.214	0.359	1	2	3	6	7	3	3	1	7	3	6	2	6	3	5
S9606_1195	hsa-miR-4500	0	0.073	0	0.072	0.139	0.089	0	0	0	0.088	0	0.077	0	0	0.072	0	1	0	1	2	1	0	0	0	1	0	1	0	0	1
S9606_1196	hsa-miR-708-5p	224.865	292.809	258.877	294.495	480.11	425.474	43.121	259.181	133.39	357.256	339.007	505.91	527.423	35.727	422.648	2691	4030	3401	4067	6898	4804	556	3662	1882	4044	4074	6529	6981	502	5881
S9606_1199	hsa-miR-488-3p	1.17	0.727	3.349	1.81	2.575	1.151	0.233	1.416	0.071	0.883	7.988	0.852	0.982	0.641	4.384	14	10	44	25	37	13	3	20	1	10	96	11	13	9	61
S9606_1200	hsa-miR-4466	0.334	1.017	0.685	0.724	0.209	0.531	0.388	1.274	1.205	0.707	1.664	1.705	1.738	0.498	0.503	4	14	9	10	3	6	5	18	17	8	20	22	23	7	7
S9606_1202	hsa-miR-6764-5p	0.167	0.145	0.381	0.072	0.278	0.266	0.078	0.071	0.142	0.353	0.749	0.232	0.151	0.071	0.072	2	2	5	1	4	3	1	1	2	4	9	3	2	1	1
S9606_1203	hsa-miR-548y	0	0	0.076	0.145	0	0.089	0	0	0	0	0.25	0.077	0.076	0.142	0.287	0	0	1	2	0	1	0	0	0	0	3	1	1	2	4
S9606_1205	hsa-miR-3914	0	0.073	0	0	0	0	0	0	0	0	0	0	0	0	0	0	1	0	0	0	0	0	0	0	0	0	0	0	0	0
S9606_1206	hsa-miR-34a-5p	3122.21	4729.63	3978.76	3773.33	5258.73	3495.1	3131.15	4131.89	4338.07	2793.38	5310.44	5210.82	4730.04	3089.14	5421.33	37364	65095	52271	52110	75555	39463	40373	58380	61206	31620	63818	67248	62607	43406	75436
S9606_1208	hsa-miR-335-5p	92.837	26.157	122.321	159.231	135.514	52.431	24.895	118.337	11.553	67.847	117.745	80.586	116.953	25.123	95.511	1111	360	1607	2199	1947	592	321	1672	163	768	1415	1040	1548	353	1329
S9606_1209	hsa-miR-5588-3p	0	0.073	0.152	0.072	0	0.089	0.233	0.142	0.213	0.088	0	0	0	0	0.072	0	1	2	1	0	1	3	2	3	1	0	0	0	0	1
S9606_3144	novel-hsa-miR108-5p	0.084	0.073	0	0	0	0	0	0	0	0	0	0	0	0	0.072	1	1	0	0	0	0	0	0	0	0	0	0	0	0	1
S9606_1213	hsa-miR-5091	0	0.073	0	0.072	0	0	0	0.142	0.071	0.088	0	0.155	0	0	0.144	0	1	0	1	0	0	0	2	1	1	0	2	0	0	2
S9606_1212	hsa-miR-6769a-5p	0	0.073	0	0	0	0	0	0.071	0	0	0	0	0	0	0	0	1	0	0	0	0	0	1	0	0	0	0	0	0	0
S9606_1211	hsa-miR-6848-3p	0.334	0.145	0.076	0.072	0.209	0	0.078	0.142	0	0.177	0.083	0	0	0	0.072	4	2	1	1	3	0	1	2	0	2	1	0	0	0	1
S9606_1214	hsa-miR-26a-5p	8199.34	7148.46	7483.07	7267.87	7413.8	9207.65	7472.47	7444.2	7128.35	9351.37	8663.14	8209.24	7759.34	7413.63	7437.91	98123	98386	98309	100370	106518	103963	96350	105180	100574	105854	104109	105944	102703	104170	103496
S9606_1210	hsa-miR-99b-3p	36.349	53.185	84.948	76.973	64.381	52.52	27.61	48.906	67.545	55.921	86.291	50.754	41.024	41.42	42.904	435	732	1116	1063	925	593	356	691	953	633	1037	655	543	582	597
S9606_3146	novel-hsa-miR242-5p	0.251	0.291	0.152	0.362	0.07	0.354	0.078	0.283	0.354	0.177	0.25	0	0.076	0.071	0.575	3	4	2	5	1	4	1	4	5	2	3	0	1	1	8
S9606_1217	hsa-miR-6747-3p	0.084	0.145	0.228	0.29	0	0	0.078	0.212	0.425	0.177	0.166	0.232	0.076	0	0.216	1	2	3	4	0	0	1	3	6	2	2	3	1	0	3
S9606_1218	hsa-miR-190a-5p	41.781	23.396	47.498	52.787	36.958	61.908	14.58	37.724	32.674	54.507	53.922	39.286	53.717	47.896	67.842	500	322	624	729	531	699	188	533	461	617	648	507	711	673	944
S9606_1220	hsa-miR-6728-3p	0	0	0	0	0	0	0	0.212	0	0	0	0	0	0	0	0	0	0	0	0	0	0	3	0	0	0	0	0	0	0
S9606_1221	hsa-miR-4647	0	0	0	0.145	0	0	0	0	0	0.088	0	0	0.076	0	0.216	0	0	0	2	0	0	0	0	0	1	0	0	1	0	3
S9606_1224	hsa-miR-548c-3p	0	0	0	0	0	0	0	0	0	0	0	0.077	0	0	0	0	0	0	0	0	0	0	0	0	0	0	1	0	0	0
S9606_3156	novel-hsa-miR94-3p	0	0.363	0.152	0	0	0	0	0	0.071	0.177	0.25	0.077	0.151	0	0.072	0	5	2	0	0	0	0	0	1	2	3	1	2	0	1
S9606_1226	hsa-miR-6731-5p	0	0	0	0	0	0	0	0	0	0	0	0	0.151	0	0	0	0	0	0	0	0	0	0	0	0	0	0	2	0	0
S9606_1227	hsa-miR-3130-3p	0.167	0.727	0.076	0.434	0.418	0.354	0.078	0.637	0.78	0.972	0	0.62	0.453	0.356	0.647	2	10	1	6	6	4	1	9	11	11	0	8	6	5	9
S9606_1229	hsa-miR-122b-5p	0	0	0	0	0	0	0	0	0	0	0	0	0	0.071	0	0	0	0	0	0	0	0	0	0	0	0	0	0	1	0
S9606_1230	hsa-miR-4639-5p	0.084	0	0	0	0	0	0.078	0	0	0	0.083	0.077	0	0	0	1	0	0	0	0	0	1	0	0	0	1	1	0	0	0
S9606_3162	novel-hsa-miR3-3p	0	0	0	0	0	0	0.078	0	0	0	0	0	0.076	0	0	0	0	0	0	0	0	1	0	0	0	0	0	1	0	0
S9606_1233	hsa-miR-5583-3p	0	0.145	0.076	0.217	0	0	0	0	0.071	0.088	0	0.077	0.076	0	0	0	2	1	3	0	0	0	0	1	1	0	1	1	0	0
S9606_1234	hsa-miR-3188	0.167	0.363	0.685	0.652	0.557	0.354	0.465	0	0.213	0.265	1.415	0.697	1.209	0.498	0.719	2	5	9	9	8	4	6	0	3	3	17	9	16	7	10
S9606_1235	hsa-let-7a-5p	8464.57	7861.23	7765.32	7888.72	7253.09	8660.22	7239.03	7344.9	7603.01	9260.38	8014.34	8300.67	8131.2	7076.44	7546.57	101297	108196	102017	108944	104209	97782	93340	103777	107271	104824	96312	107124	107625	99432	105008
S9606_1237	hsa-miR-7-5p	2.005	4.941	8.677	6.445	759.281	0.62	836.203	837.844	1691.75	2.209	5.742	1079.54	5.893	1.281	5.246	24	68	114	89	10909	7	10782	11838	23869	25	69	13932	78	18	73
S9606_3171	novel-hsa-miR63-5p	4.763	0	0.381	2.172	1.322	6.377	5.119	0.849	4.465	0.972	2.663	0.387	0.756	3.131	3.09	57	0	5	30	19	72	66	12	63	11	32	5	10	44	43
S9606_1238	hsa-miR-3136-5p	0	0.291	0.533	0.434	0.278	0.177	0.388	0.637	0.354	0.442	0.25	0.387	0.378	0.142	0	0	4	7	6	4	2	5	9	5	5	3	5	5	2	0
S9606_1239	hsa-miR-499a-3p	0	0	0.076	0.072	0	0	0.078	0	0	0	0.25	0.077	0.302	0	0.359	0	0	1	1	0	0	1	0	0	0	3	1	4	0	5
S9606_1240	hsa-miR-629-3p	0.084	0	0.685	0.507	0.278	0.089	0.078	0.071	0.709	0.442	0.166	0.077	0.151	0.285	0.072	1	0	9	7	4	1	1	1	10	5	2	1	2	4	1
S9606_3189	novel-hsa-miR26-3p	1.337	0.799	1.979	2.028	6.612	0.531	2.947	4.459	0	0.088	0.749	1.472	0.302	0.854	1.15	16	11	26	28	95	6	38	63	0	1	9	19	4	12	16
S9606_1243	hsa-miR-6815-5p	0.334	0.291	0.381	0.29	0.07	0.177	0.31	0.566	0.921	0.53	0.499	2.48	1.133	0.569	0.719	4	4	5	4	1	2	4	8	13	6	6	32	15	8	10
S9606_1244	hsa-miR-6746-5p	0	0	0	0	0.07	0	0	0.142	0	0	0	0.232	0.076	0.071	0	0	0	0	0	1	0	0	2	0	0	0	3	1	1	0
S9606_3191	novel-hsa-miR99-5p	0.334	0.073	0	0	0	0	0.155	0	0	0.088	0.083	0.387	0	0.142	0.144	4	1	0	0	0	0	2	0	0	1	1	5	0	2	2
S9606_1245	hsa-miR-6772-3p	0	0	0.076	0	0	0	0	0	0	0.177	0.083	0.077	0.076	0	0.072	0	0	1	0	0	0	0	0	0	2	1	1	1	0	1
S9606_1247	hsa-miR-130a-5p	3.677	4.65	7.916	9.703	6.055	6.111	3.49	5.591	4.678	6.361	5.908	4.262	5.591	4.412	4.528	44	64	104	134	87	69	45	79	66	72	71	55	74	62	63
S9606_1246	hsa-miR-874-3p	5.849	15.476	12.864	8.038	7.239	6.554	3.955	9.626	5.812	7.156	10.901	7.671	8.613	3.06	7.69	70	213	169	111	104	74	51	136	82	81	131	99	114	43	107
S9606_1248	hsa-miR-331-3p	1.337	3.923	1.37	2.679	2.088	3.808	2.094	3.114	2.055	1.679	3.745	1.86	3.475	2.064	2.587	16	54	18	37	30	43	27	44	29	19	45	24	46	29	36
S9606_1249	hsa-miR-187-3p	133.281	332.189	215.49	154.597	115.677	42.158	44.982	283.386	308.313	186.755	357.563	552.092	499.998	10.889	171.474	1595	4572	2831	2135	1662	476	580	4004	4350	2114	4297	7125	6618	153	2386
S9606_1250	hsa-miR-3150a-3p	0.167	0.291	0.076	0	0.209	0.089	0.155	0.071	0.142	0	0.166	0.232	0.151	0	0.144	2	4	1	0	3	1	2	1	2	0	2	3	2	0	2
S9606_1251	hsa-miR-4433b-3p	0	0.291	0	0	0	0	0	0.071	0	0	0	0	0	0	0.216	0	4	0	0	0	0	0	1	0	0	0	0	0	0	3
S9606_1253	hsa-miR-523-3p	0	0	0	0	0.07	0	0	0	0	0	0	0	0	0	0	0	0	0	0	1	0	0	0	0	0	0	0	0	0	0
S9606_1255	hsa-miR-577	0.836	0.145	1.522	0.724	1.044	0.443	0.388	0.92	0.142	1.06	0.416	2.015	2.04	0.427	1.222	10	2	20	10	15	5	5	13	2	12	5	26	27	6	17
S9606_1254	hsa-miR-579-3p	2.173	1.744	3.121	3.186	2.436	2.834	1.706	3.114	2.197	2.562	3.994	5.114	4.306	1.85	2.3	26	24	41	44	35	32	22	44	31	29	48	66	57	26	32
S9606_1256	hsa-miR-382-5p	33.508	55.656	101.617	82.621	59.648	42.778	52.195	45.792	91.147	34.453	80.3	59.665	63.236	91.025	59.146	401	766	1335	1141	857	483	673	647	1286	390	965	770	837	1279	823
S9606_3199	novel-hsa-miR206-3p	1.003	1.09	1.294	2.462	1.531	0.177	0.853	0.92	2.552	0.53	0.832	2.17	1.964	1.139	0.431	12	15	17	34	22	2	11	13	36	6	10	28	26	16	6
S9606_1257	hsa-miR-4770	0	0	0.228	0	0.07	0	0	0.142	0.071	0.088	0	0.155	0	0.071	0.216	0	0	3	0	1	0	0	2	1	1	0	2	0	1	3
S9606_3200	novel-hsa-miR233-3p	0	0.073	0.076	0	0.07	0	0	0	0	0	0	0	0	0.142	0	0	1	1	0	1	0	0	0	0	0	0	0	0	2	0
S9606_1259	hsa-miR-218-1-3p	0.084	0.291	0.381	0.145	0.209	0.443	0.078	0.142	0.071	0.088	0.749	0.232	0.076	0.071	0.287	1	4	5	2	3	5	1	2	1	1	9	3	1	1	4
S9606_1261	hsa-miR-3115	0.585	0.727	0.609	1.014	0.835	0.089	0.388	0.425	1.205	0.795	0.749	0.542	0.907	0.285	0.575	7	10	8	14	12	1	5	6	17	9	9	7	12	4	8
S9606_1262	hsa-miR-4746-5p	0	0	0.152	0.434	0	0.089	0.078	0.071	0.071	0.088	0.083	0.077	0	0	0.144	0	0	2	6	0	1	1	1	1	1	1	1	0	0	2
S9606_1263	hsa-miR-5010-3p	0.919	0.436	0.304	0.579	0.348	0.266	0.388	0.425	0.851	0.972	0.25	0.31	0.151	0.214	0.216	11	6	4	8	5	3	5	6	12	11	3	4	2	3	3
S9606_1264	hsa-miR-376a-5p	0.084	0.073	0.381	0.217	0.07	0.089	0.233	0.212	0.071	0.088	0.333	0	0	0.356	0.144	1	1	5	3	1	1	3	3	1	1	4	0	0	5	2
S9606_1265	hsa-miR-188-5p	24.901	8.719	61.655	48.008	20.88	12.134	9.152	38.502	7.655	37.457	20.886	47.267	43.669	8.327	29.537	298	120	810	663	300	137	118	544	108	424	251	610	578	117	411
S9606_3205	novel-hsa-miR314-5p	0	0	0	0	0	0	0.078	0	0	0	0	0	0	0	0	0	0	0	0	0	0	1	0	0	0	0	0	0	0	0
S9606_1266	hsa-miR-7978	0.418	0.509	0.304	0.362	0.139	0.089	0.155	0.354	0.142	0.088	0.333	0.155	0.151	0	0.359	5	7	4	5	2	1	2	5	2	1	4	2	2	0	5
S9606_1267	hsa-miR-495-3p	28.411	25.866	43.159	63.722	40.508	24.002	52.815	85.71	41.25	35.69	43.437	50.986	38.758	14.518	134.175	340	356	567	880	582	271	681	1211	582	404	522	658	513	204	1867
S9606_1270	hsa-miR-4516	0.251	1.526	0.304	0	0	0.354	0.388	0.071	0.071	0	0.333	0.31	0.151	1.495	0.359	3	21	4	0	0	4	5	1	1	0	4	4	2	21	5
S9606_1272	hsa-miR-1910-3p	0	0.073	0	0.072	0	0	0	0.142	0	0	0	0.077	0	0	0	0	1	0	1	0	0	0	2	0	0	0	1	0	0	0
S9606_1274	hsa-miR-152-5p	0.418	0.073	1.142	0.724	0.348	0.531	0.078	0.566	0.709	0.618	0.499	0.62	0.151	0.641	0.719	5	1	15	10	5	6	1	8	10	7	6	8	2	9	10
S9606_1275	hsa-miR-204-5p	568.388	1386.81	390.256	362.054	1012.14	435.216	481.154	1047.34	676.801	552.227	174.579	841.35	761.935	216.851	448.879	6802	19087	5127	5000	14542	4914	6204	14798	9549	6251	2098	10858	10085	3047	6246
S9606_1276	hsa-miR-409-3p	102.865	119.957	187.554	250.179	184.792	71.296	239.569	118.408	272.45	86.752	128.896	126.923	99.199	338.051	71.723	1231	1651	2464	3455	2655	805	3089	1673	3844	982	1549	1638	1313	4750	998
S9606_1277	hsa-miR-1249-3p	0.334	1.671	0.761	0.507	0.835	0.531	0.62	1.132	0.284	0.883	1.165	0.697	0.529	1.21	2.875	4	23	10	7	12	6	8	16	4	10	14	9	7	17	40
S9606_1278	hsa-miR-4787-3p	1.17	2.616	1.522	1.231	1.67	0.531	1.163	0.991	1.276	1.148	0.832	0.775	0.68	0.498	1.581	14	36	20	17	24	6	15	14	18	13	10	10	9	7	22
S9606_1280	hsa-miR-3920	0.084	0	0.152	0	0	0.089	0	0	0	0	0	0.077	0	0	0.144	1	0	2	0	0	1	0	0	0	0	0	1	0	0	2
S9606_1282	hsa-miR-548az-3p	0	0	0	0	0	0	0	0	0	0	0.083	0	0	0	0	0	0	0	0	0	0	0	0	0	0	1	0	0	0	0
S9606_1283	hsa-miR-6878-3p	0	0	0	0.072	0	0	0	0	0.071	0	0	0	0	0	0.216	0	0	0	1	0	0	0	0	1	0	0	0	0	0	3
S9606_1284	hsa-miR-183-5p	317.619	445.317	410.123	436.637	454.358	215.748	194.664	126.335	217.52	586.415	612.941	654.219	593.909	81.417	274.459	3801	6129	5388	6030	6528	2436	2510	1785	3069	6638	7366	8443	7861	1144	3819
S9606_1285	hsa-miR-544a	0.167	0.291	0.761	0.579	0.487	0.709	0.388	0.495	0	0.53	1.331	0.775	1.133	2.064	0.575	2	4	10	8	7	8	5	7	0	6	16	10	15	29	8
S9606_1286	hsa-miR-135b-3p	2.423	0.654	4.186	4.272	6.195	5.314	1.861	2.548	1.843	8.127	18.806	2.17	1.435	2.989	1.006	29	9	55	59	89	60	24	36	26	92	226	28	19	42	14
S9606_1288	hsa-miR-548ai	0.167	0	0	0	0.278	0	0.388	0	0	0.177	0.25	0	0	0.214	0	2	0	0	0	4	0	5	0	0	2	3	0	0	3	0
S9606_1289	hsa-miR-501-3p	38.104	67.862	134.196	75.09	63.337	24.533	18.148	66.246	55.567	34.365	49.594	81.516	89.906	19.216	40.533	456	934	1763	1037	910	277	234	936	784	389	596	1052	1190	270	564
S9606_1290	hsa-miR-4695-5p	0.084	0	0	0	0	0	0	0	0	0	0	0	0	0	0	1	0	0	0	0	0	0	0	0	0	0	0	0	0	0
S9606_3235	novel-hsa-miR60-3p	0.668	1.017	0.076	0.434	0.139	0.266	0.388	0.212	1.701	0.53	0.166	0.62	1.058	0.783	0.144	8	14	1	6	2	3	5	3	24	6	2	8	14	11	2
S9606_3236	novel-hsa-miR182-3p	0	0	0.076	0	0	0	0	0	0	0	0	0	0	0.071	0	0	0	1	0	0	0	0	0	0	0	0	0	0	1	0
S9606_1294	hsa-miR-103b	3.927	178.01	339.334	325.125	201.983	1.063	3.412	196.898	1.488	24.912	33.202	37.426	312.102	214.289	450.82	47	2450	4458	4490	2902	12	44	2782	21	282	399	483	4131	3011	6273
S9606_1296	hsa-miR-524-3p	0	0	0	0	0	0	0	0	0.071	0	0	0	0	0	0	0	0	0	0	0	0	0	0	1	0	0	0	0	0	0
S9606_1297	hsa-miR-214-3p	235.979	562.222	450.085	536.637	421.645	493.759	202.342	712.713	786.376	308.668	211.193	398.901	470.08	117.855	537.778	2824	7738	5913	7411	6058	5575	2609	10070	11095	3494	2538	5148	6222	1656	7483
S9606_1298	hsa-miR-1197	0.919	0.581	1.675	2.39	2.088	0.709	1.551	2.123	0.709	1.502	2.08	2.17	0.907	5.195	1.006	11	8	22	33	30	8	20	30	10	17	25	28	12	73	14
S9606_1302	hsa-miR-346	2.005	3.778	1.218	0.941	1.322	2.303	0.931	2.76	1.063	1.679	1.664	2.015	0.982	0.641	3.45	24	52	16	13	19	26	12	39	15	19	20	26	13	9	48
S9606_1301	hsa-miR-21-5p	6785.39	3827.73	7757.48	7494.23	6389.19	9256.98	6740.97	6620.94	6290.87	9285.65	8706.41	7762.53	7612.17	6953.03	6739.3	81202	52682	101914	103496	91797	104520	86918	93548	88758	105110	104629	100179	100755	97698	93775
S9606_3248	novel-hsa-miR247-5p	12.367	27.464	4.719	6.589	6.543	18.156	13.572	6.582	15.593	8.569	15.061	2.015	3.853	25.621	5.893	148	378	62	91	94	205	175	93	220	97	181	26	51	360	82
S9606_1300	hsa-miR-6885-3p	0.084	0.145	0	0.145	0	0	0.078	0	0.142	0	0.166	0.155	0.151	0.071	0.216	1	2	0	2	0	0	1	0	2	0	2	2	2	1	3
S9606_3249	novel-hsa-miR241-5p	0.501	0.363	0.152	0.579	0.696	0.354	0.31	0.92	0.071	0.707	0.416	0.387	0.604	0.498	0.503	6	5	2	8	10	4	4	13	1	8	5	5	8	7	7
S9606_1303	hsa-miR-197-3p	66.097	256.989	146.603	111.223	117.139	147.198	85.776	183.239	155.787	65.02	112.253	109.644	140.828	130.808	180.242	791	3537	1926	1536	1683	1662	1106	2589	2198	736	1349	1415	1864	1838	2508
S9606_3250	novel-hsa-miR127-5p	0.084	0.073	0.076	0	0	0	0	0	0	0	0	0.077	0	0	0	1	1	1	0	0	0	0	0	0	0	0	1	0	0	0
S9606_3253	novel-hsa-miR269-3p	0	0	0	0	0.07	0	0	0	0	0	0.166	0	0	0	0	0	0	0	0	1	0	0	0	0	0	2	0	0	0	0
S9606_1307	hsa-miR-4485-5p	0.418	0	0	0	0.07	0	0.155	0	0	0	0.083	0	0	0	0	5	0	0	0	1	0	2	0	0	0	1	0	0	0	0
S9606_1305	hsa-miR-5582-3p	0.919	0.872	0.761	1.303	0.905	0.531	0.853	0.142	0.425	0.177	0.749	1.007	0.68	0.285	0.359	11	12	10	18	13	6	11	2	6	2	9	13	9	4	5
S9606_1308	hsa-miR-205-3p	0.084	0.509	0.152	0.362	0.418	0	0.078	0	0.142	0.53	0.582	0.387	0.302	0	0	1	7	2	5	6	0	1	0	2	6	7	5	4	0	0
S9606_3255	novel-hsa-miR195-3p	0.418	0.727	0.381	0.434	0.348	0.177	0.465	0.354	0.992	0.177	0.666	1.162	0.756	0.427	0.647	5	10	5	6	5	2	6	5	14	2	8	15	10	6	9
S9606_1309	hsa-miR-513c-5p	0.418	0.872	0.533	0.362	0.278	0.354	0.078	0.354	1.347	0.795	0.166	0.077	0.378	0.071	2.659	5	12	7	5	4	4	1	5	19	9	2	1	5	1	37
S9606_1311	hsa-miR-145-5p	556.856	1150.75	1909.34	846.772	789.349	1904.18	491.779	620.563	1245.87	1021.06	2187.73	429.276	1044.04	287.735	1214.4	6664	15838	25084	11694	11341	21500	6341	8768	17578	11558	26291	5540	13819	4043	16898
S9606_1314	hsa-miR-4780	0	0.145	0.076	0	0	0	0	0	0	0	0.083	0.155	0	0	0	0	2	1	0	0	0	0	0	0	0	1	2	0	0	0
S9606_1315	hsa-miR-602	0	0	0	0	0	0	0.078	0	0	0.088	0	0	0.076	0	0	0	0	0	0	0	0	1	0	0	1	0	0	1	0	0
S9606_1317	hsa-miR-2355-5p	0	0	0	0	0	0	0	0.071	0	0	0	0	0	0	0	0	0	0	0	0	0	0	1	0	0	0	0	0	0	0
S9606_1320	hsa-miR-668-5p	0	0	0	0	0.07	0	0	0	0	0	0	0	0	0	0	0	0	0	0	1	0	0	0	0	0	0	0	0	0	0
S9606_1323	hsa-miR-5582-5p	0.084	0	0.076	0	0	0	0	0	0	0	0	0	0	0	0	1	0	1	0	0	0	0	0	0	0	0	0	0	0	0
S9606_1325	hsa-miR-4453	0	0	0.076	0	0	0	0	0	0	0	0	0	0	0	0	0	0	1	0	0	0	0	0	0	0	0	0	0	0	0
S9606_1327	hsa-miR-10401-5p	0	0	0.076	0	0	0	0.078	0	0	0	0	0	0	0	0	0	0	1	0	0	0	1	0	0	0	0	0	0	0	0
S9606_1328	hsa-miR-433-3p	16.712	37.564	29.458	29.761	27.91	18.953	23.499	37.865	39.833	17.668	15.561	32.157	21.003	33.307	33.202	200	517	387	411	401	214	303	535	562	200	187	415	278	468	462
S9606_1329	hsa-miR-187-5p	0	0.073	0.076	0.29	0	0.266	0	0	0.142	0.088	0.083	0.232	0.227	0	0.144	0	1	1	4	0	3	0	0	2	1	1	3	3	0	2
S9606_3272	novel-hsa-miR92-5p	0.167	0.291	0.228	0.217	0.209	0.443	0.388	0.212	0.496	0.353	0	0.31	0.076	0	0.144	2	4	3	3	3	5	5	3	7	4	0	4	1	0	2
S9606_1333	hsa-miR-4749-3p	0.084	0	0.152	0	0	0	0	0	0.071	0	0	0	0	0	0	1	0	2	0	0	0	0	0	1	0	0	0	0	0	0
S9606_3276	novel-hsa-miR198-3p	0	0.073	0	0	0	0	0	0	0	0.088	0.083	0	0	0	0	0	1	0	0	0	0	0	0	0	1	1	0	0	0	0
S9606_1338	hsa-miR-302d-3p	0.084	0.145	0.076	0	0.07	0	0	0.071	0.071	0	0	0.077	0	0	0.072	1	2	1	0	1	0	0	1	1	0	0	1	0	0	1
S9606_1337	hsa-miR-210-3p	4.178	14.459	14.539	10.065	9.744	10.805	8.531	15.5	23.531	7.951	14.895	35.101	33.696	14.661	6.324	50	199	191	139	140	122	110	219	332	90	179	453	446	206	88
S9606_1340	hsa-miR-3177-3p	0.836	1.962	1.522	2.39	1.67	0.974	1.318	0.637	2.126	1.06	1.331	2.635	0.604	0.925	1.581	10	27	20	33	24	11	17	9	30	12	16	34	8	13	22
S9606_1339	hsa-miR-6762-5p	0	0	0	0	0.07	0	0	0.071	0	0	0	0	0.076	0	0	0	0	0	0	1	0	0	1	0	0	0	0	1	0	0
S9606_3280	novel-hsa-miR204-5p	0	0	0.228	0.145	0.139	0	0	0.142	0.071	0	0.083	0	0.076	0.142	0	0	0	3	2	2	0	0	2	1	0	1	0	1	2	0
S9606_1341	hsa-miR-4687-5p	0.084	0	0.076	0.145	0	0	0.155	0.142	0.071	0.088	0.166	0.077	0.076	0	0.144	1	0	1	2	0	0	2	2	1	1	2	1	1	0	2
S9606_1342	hsa-miR-2682-5p	0	0	0	0	0	0	0	0.142	0	0	0	0	0	0	0	0	0	0	0	0	0	0	2	0	0	0	0	0	0	0
S9606_2660	novel-hsa-miR7-3p	0	0.145	0.152	0.145	0.07	0.177	0.078	0.283	0.071	0.088	0.083	0.387	0.227	0.142	0	0	2	2	2	1	2	1	4	1	1	1	5	3	2	0
S9606_1343	hsa-miR-656-5p	0	0.073	0.304	0.072	0.07	0.089	0.155	0.142	0.071	0.177	0.166	0.31	0.076	0.071	0.072	0	1	4	1	1	1	2	2	1	2	2	4	1	1	1
S9606_1346	hsa-miR-487a-3p	17.047	11.553	36.993	41.853	26.797	15.942	46.921	25.904	14.388	16.167	25.546	28.05	16.999	65.19	25.081	204	159	486	578	385	180	605	366	203	183	307	362	225	916	349
S9606_1348	hsa-miR-548av-5p	0	0	0	0	0	0	0	0	0.071	0	0	0	0	0	0	0	0	0	0	0	0	0	0	1	0	0	0	0	0	0
S9606_1347	hsa-miR-30d-5p	660.64	700.562	615.109	731.856	573.446	1884.7	1913.68	1102.83	2196.04	1492.72	1955.49	1487.28	1418.85	1132.29	1442.65	7906	9642	8081	10107	8239	21280	24675	15582	30984	16897	23500	19194	18780	15910	20074
S9606_1349	hsa-miR-6827-3p	0	0.145	0	0.145	0.07	0	0	0	0.071	0	0	0	0	0	0.072	0	2	0	2	1	0	0	0	1	0	0	0	0	0	1
S9606_2664	novel-hsa-miR56-5p	0.167	0.581	0.152	0.362	0.209	0	0.233	0.566	0.425	0	0	0.31	0	0.142	0	2	8	2	5	3	0	3	8	6	0	0	4	0	2	0
S9606_1350	hsa-miR-518d-5p	0	0	0	0	0	0	0	0	0	0	0	0	0	0	0.072	0	0	0	0	0	0	0	0	0	0	0	0	0	0	1
S9606_1353	hsa-miR-7108-5p	0	0.073	0	0.072	0.07	0	0.078	0	0.071	0	0.083	0	0.076	0.071	0	0	1	0	1	1	0	1	0	1	0	1	0	1	1	0
S9606_1355	hsa-miR-3690	0.167	0.145	0	0.072	0.07	0.177	0.388	0	0.213	0	0.083	0	0.076	0.142	0.144	2	2	0	1	1	2	5	0	3	0	1	0	1	2	2
S9606_1356	hsa-miR-34b-5p	5.181	26.011	25.119	11.731	37.446	10.717	5.429	6.865	16.089	6.361	50.676	21.309	45.029	23.201	124.114	62	358	330	162	538	121	70	97	227	72	609	275	596	326	1727
S9606_1357	hsa-miR-6786-3p	0	0.291	0	0	0.209	0.089	0	0.142	0	0	0.166	0	0.227	0.071	0	0	4	0	0	3	1	0	2	0	0	2	0	3	1	0
S9606_1358	hsa-miR-518a-3p	0	0	0	0	0	0	0	0.071	0	0	0	0	0	0	0	0	0	0	0	0	0	0	1	0	0	0	0	0	0	0
S9606_2676	novel-hsa-miR220-3p	0.251	0	0.076	0	0	0	0	0	0.142	0.088	0	0.077	0.076	0	0	3	0	1	0	0	0	0	0	2	1	0	1	1	0	0
S9606_1361	hsa-miR-17-5p	110.469	127.95	230.028	141.346	104.75	113.365	80.192	122.725	230.066	156.366	258.208	160.475	196.509	83.41	97.739	1322	1761	3022	1952	1505	1280	1034	1734	3246	1770	3103	2071	2601	1172	1360
S9606_1363	hsa-miR-6895-3p	0.084	0.291	0.076	0.072	0.139	0.089	0	0.212	0.142	0	0.083	0.077	0.076	0	0.647	1	4	1	1	2	1	0	3	2	0	1	1	1	0	9
S9606_1364	hsa-miR-6873-5p	0	0	0	0	0	0	0.233	0.071	0.071	0	0	0	0.076	0	0	0	0	0	0	0	0	3	1	1	0	0	0	1	0	0
S9606_1366	hsa-miR-3200-5p	0.418	0.872	0.609	0.434	0.07	0.177	0.465	0.212	0.921	0.972	0.333	0.155	0.227	0.569	0.359	5	12	8	6	1	2	6	3	13	11	4	2	3	8	5
S9606_1368	hsa-miR-4730	0	0.073	0.228	0.29	0.07	0.177	0	0.354	0.071	0.088	0	0.31	0.076	0.071	0.144	0	1	3	4	1	2	0	5	1	1	0	4	1	1	2
S9606_1369	hsa-miR-3681-5p	0	0.073	0.076	0.072	0	0	0	0	0	0	0	0	0	0	0	0	1	1	1	0	0	0	0	0	0	0	0	0	0	0
S9606_1370	hsa-miR-6876-5p	0	0	0.076	0.072	0.07	0	0	0	0.071	0	0	0	0	0	0	0	0	1	1	1	0	0	0	1	0	0	0	0	0	0
S9606_1371	hsa-miR-302b-3p	0	0.073	0.076	0	0.139	0	0.078	0.071	0	0	0	0.077	0	0	0	0	1	1	0	2	0	1	1	0	0	0	1	0	0	0
S9606_1372	hsa-miR-92b-3p	340.849	706.883	739.333	675.593	653.905	316.626	288.196	392.381	860.371	376.779	377.617	646.238	453.761	215.356	850.398	4079	9729	9713	9330	9395	3575	3716	5544	12139	4265	4538	8340	6006	3026	11833
S9606_1373	hsa-miR-3140-5p	0	0	0	0	0	0	0	0	0	0	0.166	0	0	0.142	0	0	0	0	0	0	0	0	0	0	0	2	0	0	2	0
S9606_1374	hsa-miR-3680-5p	0	0	0.076	0	0	0	0	0	0.071	0	0.083	0	0	0.071	0	0	0	1	0	0	0	0	0	1	0	1	0	0	1	0
S9606_1378	hsa-miR-3187-3p	6.685	8.21	15.452	15.858	7.935	1.594	3.257	7.502	7.088	4.505	4.244	7.129	5.515	2.491	3.521	80	113	203	219	114	18	42	106	100	51	51	92	73	35	49
S9606_2696	novel-hsa-miR312-3p	0	0	0.076	0	0	0	0	0	0	0	0	0	0.151	0	0	0	0	1	0	0	0	0	0	0	0	0	0	2	0	0
S9606_1382	hsa-miR-5682	0.084	0.073	0.152	0.145	0.139	0.089	0	0.071	0.071	0	0	0.077	0.151	0	0.072	1	1	2	2	2	1	0	1	1	0	0	1	2	0	1
S9606_1383	hsa-miR-377-5p	5.849	8.428	13.625	12.527	11.136	4.517	11.866	9.059	12.333	5.831	7.656	8.214	6.422	13.095	7.259	70	116	179	173	160	51	153	128	174	66	92	106	85	184	101
S9606_1384	hsa-miR-4695-3p	0	0	0.076	0	0	0	0	0	0.071	0	0	0	0.076	0	0	0	0	1	0	0	0	0	0	1	0	0	0	1	0	0
S9606_1386	hsa-miR-4328	0	0	0	0	0	0	0	0	0	0	0.083	0	0	0	0	0	0	0	0	0	0	0	0	0	0	1	0	0	0	0
S9606_2704	novel-hsa-miR286-3p	4.011	26.593	1.218	2.245	0.905	1.948	3.025	1.486	2.906	1.767	0.999	0.93	2.871	12.739	7.33	48	366	16	31	13	22	39	21	41	20	12	12	38	179	102
S9606_1387	hsa-miR-202-3p	0	0.218	0	0	0	0.089	0	0	0.284	0	0	0	0	0	0	0	3	0	0	0	1	0	0	4	0	0	0	0	0	0
S9606_1391	hsa-miR-2114-3p	0	0	0.152	0	0	0	0	0	0	0	0	0	0.076	0.142	0.072	0	0	2	0	0	0	0	0	0	0	0	0	1	2	1
S9606_2709	novel-hsa-miR118-3p	0.084	0.363	0.304	0.145	0.348	0.354	0.233	0.779	0.213	0.353	0.166	0.31	0.378	0.356	0.216	1	5	4	2	5	4	3	11	3	4	2	4	5	5	3
S9606_1392	hsa-miR-5692a	0.167	0	0.076	0	0	0.089	0	0	0	0	0.166	0.077	0.076	0	0.072	2	0	1	0	0	1	0	0	0	0	2	1	1	0	1
S9606_1393	hsa-miR-615-5p	0	0.073	0	0.072	0	0.089	0.078	0.283	0.142	0	0.25	0	0	0	0.287	0	1	0	1	0	1	1	4	2	0	3	0	0	0	4
S9606_2712	novel-hsa-miR219-5p	0	0	0	0	0	0.089	0	0	0	0	0.083	0.232	0.076	0	0	0	0	0	0	0	1	0	0	0	0	1	3	1	0	0
S9606_2714	novel-hsa-miR202-3p	0	0	0	0	0	0	0	0	0.071	0	0	0	0	0	0	0	0	0	0	0	0	0	0	1	0	0	0	0	0	0
S9606_1394	hsa-miR-3677-3p	0.084	0	0	0	0	0	0	0	0.071	0	0	0	0.151	0	0	1	0	0	0	0	0	0	0	1	0	0	0	2	0	0
S9606_2716	novel-hsa-miR142-3p	0	0	0	0	0	0	0	0	0.071	0	0	0	0	0	0	0	0	0	0	0	0	0	0	1	0	0	0	0	0	0
S9606_2717	novel-hsa-miR122-5p	0	0	0	0	0	0	0	0	0	0	0	0	0	0.071	0	0	0	0	0	0	0	0	0	0	0	0	0	0	1	0
S9606_1396	hsa-miR-4641	0	0.073	0	0	0.07	0	0	0.071	0.142	0.088	0	0.077	0	0.142	0	0	1	0	0	1	0	0	1	2	1	0	1	0	2	0
S9606_1397	hsa-miR-370-5p	0.167	0.436	0.761	0.579	0.557	0.443	0.698	0.92	0.709	0.353	0.915	0.852	0.378	0.712	0.431	2	6	10	8	8	5	9	13	10	4	11	11	5	10	6
S9606_2720	novel-hsa-miR159-3p	0	0	0.076	0	0.07	0.089	0	0.071	0	0	0	0	0	0	0	0	0	1	0	1	1	0	1	0	0	0	0	0	0	0
S9606_1398	hsa-miR-4732-5p	0.418	0.581	0.381	0.362	0.07	0.089	0.31	0.142	0.142	0.442	0	0.077	0.076	0.071	0.144	5	8	5	5	1	1	4	2	2	5	0	1	1	1	2
S9606_1402	hsa-miR-1237-5p	0	0	0	0	0	0	0	0	0.071	0	0	0	0	0	0	0	0	0	0	0	0	0	0	1	0	0	0	0	0	0
S9606_1403	hsa-miR-4421	0.084	0.073	0.076	0.072	0.07	0	0	0.142	0	0	0.083	0.077	0.076	0	0	1	1	1	1	1	0	0	2	0	0	1	1	1	0	0
S9606_1404	hsa-miR-3195	0	0.073	0	0.072	0	0	0	0	0	0.177	0	0	0	0	0	0	1	0	1	0	0	0	0	0	2	0	0	0	0	0
S9606_1405	hsa-miR-193a-5p	19.386	56.673	33.111	23.316	35.218	10.628	20.475	53.86	36.785	17.58	22.883	88.722	88.697	36.225	40.389	232	780	435	322	506	120	264	761	519	199	275	1145	1174	509	562
S9606_2734	novel-hsa-miR46-5p	0.167	0	0.228	0.145	0	0.089	0	0	0.071	0.265	0	0.077	0.076	0.071	0.359	2	0	3	2	0	1	0	0	1	3	0	1	1	1	5
S9606_1408	hsa-miR-2278	0.585	0.945	1.751	1.593	0.974	0.531	0.853	1.062	1.418	1.06	1.165	2.092	1.662	1.423	1.15	7	13	23	22	14	6	11	15	20	12	14	27	22	20	16
S9606_1410	hsa-miR-1179	0.167	0.073	0	0.145	0.139	0	0.31	0	0.071	0	0.166	0.077	0.151	0.142	0	2	1	0	2	2	0	4	0	1	0	2	1	2	2	0
S9606_1414	hsa-miR-19b-1-5p	1.421	3.923	4.415	4.055	2.227	2.746	1.163	2.76	6.379	3.887	3.328	3.409	2.418	1.495	2.156	17	54	58	56	32	31	15	39	90	44	40	44	32	21	30
S9606_1415	hsa-miR-500a-5p	17.882	26.302	41.332	41.202	20.95	16.562	11.478	39.422	26.366	21.379	15.061	48.817	33.243	6.619	44.557	214	362	543	569	301	187	148	557	372	242	181	630	440	93	620
S9606_1416	hsa-miR-744-5p	56.655	129.693	115.014	101.013	77.118	29.847	55.219	155.424	114.395	85.869	64.157	137.461	91.341	41.064	82.144	678	1785	1511	1395	1108	337	712	2196	1614	972	771	1774	1209	577	1143
S9606_1417	hsa-miR-26a-2-3p	2.674	1.38	5.937	8.255	8.631	8.325	4.033	3.822	2.197	5.036	8.238	3.564	4.004	5.551	5.174	32	19	78	114	124	94	52	54	31	57	99	46	53	78	72
S9606_1418	hsa-miR-3605-3p	4.596	7.193	3.806	6.662	7.517	5.58	5.662	6.936	11.057	12.103	5.076	8.291	6.346	7.117	4.887	55	99	50	92	108	63	73	98	156	137	61	107	84	100	68
S9606_1420	hsa-miR-4677-3p	0	0.363	0.533	0.724	0.278	0	0.31	0.708	0.213	0.618	0.416	0.697	1.058	0.285	0.575	0	5	7	10	4	0	4	10	3	7	5	9	14	4	8
S9606_1419	hsa-miR-34a-3p	2.423	1.526	3.425	3.838	4.385	2.214	2.559	3.822	0.567	2.827	4.493	3.642	3.626	1.21	2.803	29	21	45	53	63	25	33	54	8	32	54	47	48	17	39
S9606_1421	hsa-miR-758-3p	6.936	11.117	17.355	16.003	12.111	4.428	10.78	12.598	9.072	5.477	7.656	11.623	9.519	17.934	8.265	83	153	228	221	174	50	139	178	128	62	92	150	126	252	115
S9606_1423	hsa-miR-6732-5p	0	0	0	0	0	0	0.078	0	0	0	0	0	0	0.071	0	0	0	0	0	0	0	1	0	0	0	0	0	0	1	0
S9606_1426	hsa-miR-598-5p	0	0	0	0.362	0.139	0.089	0	0.142	0	0	0	0	0	0	0	0	0	0	5	2	1	0	2	0	0	0	0	0	0	0
S9606_1427	hsa-miR-548ar-3p	0.084	0	0.152	0.217	0	0.266	0.078	0	0.071	0.088	1.831	0.387	0.227	0.142	0.216	1	0	2	3	0	3	1	0	1	1	22	5	3	2	3
S9606_1428	hsa-miR-4690-3p	0	0	0	0	0	0	0.078	0	0.071	0.177	0	0.155	0.151	0	0	0	0	0	0	0	0	1	0	1	2	0	2	2	0	0
S9606_1429	hsa-miR-202-5p	1.588	14.677	0.761	0.507	0.626	21.965	0.31	1.699	21.688	0.265	1.248	0.93	0.831	0.498	48.366	19	202	10	7	9	248	4	24	306	3	15	12	11	7	673
S9606_1430	hsa-miR-378d	0.668	1.09	0.685	0.579	0.766	0.886	0.698	1.132	0.709	0.795	0.582	0.62	1.964	0.498	1.222	8	15	9	8	11	10	9	16	10	9	7	8	26	7	17
S9606_1432	hsa-miR-6511a-5p	0	0	0.076	0	0	0	0	0.071	0.071	0.088	0	0	0.076	0.071	0	0	0	1	0	0	0	0	1	1	1	0	0	1	1	0
S9606_1433	hsa-miR-1267	0.084	0.073	0.152	0	0.07	0	0	0	0	0	0	0	0.076	0	0	1	1	2	0	1	0	0	0	0	0	0	0	1	0	0
S9606_1434	hsa-miR-4668-5p	0	0.145	0.228	0	0.278	0.089	0.31	0.071	0	0.265	0.166	0.232	0.151	0.142	0.072	0	2	3	0	4	1	4	1	0	3	2	3	2	2	1
S9606_1435	hsa-miR-6730-3p	0	0.073	0	0	0	0	0	0	0	0	0	0	0	0	0	0	1	0	0	0	0	0	0	0	0	0	0	0	0	0
S9606_1436	hsa-miR-4671-5p	0	0	0	0	0.07	0	0	0	0	0	0	0	0	0	0.072	0	0	0	0	1	0	0	0	0	0	0	0	0	0	1
S9606_1439	hsa-miR-5092	0	0.073	0.076	0	0	0	0	0	0	0	0	0	0	0.071	0	0	1	1	0	0	0	0	0	0	0	0	0	0	1	0
S9606_1440	hsa-miR-135a-3p	1.504	8.356	4.795	3.114	7.308	1.771	0.155	2.406	0.638	1.944	2.912	1.55	2.267	0.071	1.869	18	115	63	43	105	20	2	34	9	22	35	20	30	1	26
S9606_2757	novel-hsa-miR309-3p	0.084	0.073	0.076	0	0.348	0	0	0.142	0	0.265	0.166	0.155	0.151	0.142	0.144	1	1	1	0	5	0	0	2	0	3	2	2	2	2	2
S9606_1442	hsa-miR-548b-5p	0.084	0	0	0.145	0	0	0	0	0.142	0	0.083	0	0	0	0.144	1	0	0	2	0	0	0	0	2	0	1	0	0	0	2
S9606_1444	hsa-miR-518e-5p	0	0	0	0	0.07	0	0	0	0	0	0	0	0	0	0	0	0	0	0	1	0	0	0	0	0	0	0	0	0	0
S9606_2763	novel-hsa-miR111-5p	0	0.073	0	0	0	0	0	0	0	0	0	0	0	0	0	0	1	0	0	0	0	0	0	0	0	0	0	0	0	0
S9606_1445	hsa-miR-205-5p	12.033	29.136	10.733	7.531	16.078	1.063	1.939	5.804	4.82	11.131	14.396	11.7	21.532	0.285	3.378	144	401	141	104	231	12	25	82	68	126	173	151	285	4	47
S9606_2765	novel-hsa-miR50-3p	0	0	0	0	0	0	0	0.071	0	0	0	0.077	0	0	0	0	0	0	0	0	0	0	1	0	0	0	1	0	0	0
S9606_1447	hsa-miR-6836-5p	0	0	0	0	0	0	0	0	0.071	0	0	0	0	0	0.072	0	0	0	0	0	0	0	0	1	0	0	0	0	0	1
S9606_1449	hsa-miR-6515-5p	0	0.073	0	0.145	0.07	0.089	0.078	0.142	0.071	0.088	0	0.077	0	0.071	0	0	1	0	2	1	1	1	2	1	1	0	1	0	1	0
S9606_1450	hsa-miR-6503-5p	0.167	0.436	0.076	0.072	0.278	0.266	0.31	0.071	0.496	0.265	0.416	0.077	0	0.285	0.431	2	6	1	1	4	3	4	1	7	3	5	1	0	4	6
S9606_2767	novel-hsa-miR173-5p	0	0	0	0	0.07	0.089	0	0	0	0.088	0	0	0	0.071	0	0	0	0	0	1	1	0	0	0	1	0	0	0	1	0
S9606_1451	hsa-miR-6504-5p	0	0	0.228	0.072	0	0.089	0	0	0	0.088	0.083	0.155	0	0	0.144	0	0	3	1	0	1	0	0	0	1	1	2	0	0	2
S9606_1452	hsa-miR-627-5p	1.421	0.509	1.066	2.679	1.392	1.948	0.776	1.911	0.709	2.12	1.498	3.409	2.267	1.139	2.372	17	7	14	37	20	22	10	27	10	24	18	44	30	16	33
S9606_2774	novel-hsa-miR22-3p	0.251	1.09	0.228	0.29	0.139	0.266	0.078	0.495	1.205	0.442	1.082	0.465	0.982	0.142	0.287	3	15	3	4	2	3	1	7	17	5	13	6	13	2	4
S9606_1455	hsa-miR-513a-3p	0	0.073	0.076	0.072	0	0	0	0	0	0.088	0	0	0	0	0	0	1	1	1	0	0	0	0	0	1	0	0	0	0	0
S9606_1457	hsa-miR-210-5p	0.501	2.107	0.533	0.507	0.626	0.974	0.543	4.034	1.985	0.707	0.832	2.867	5.062	0.996	1.006	6	29	7	7	9	11	7	57	28	8	10	37	67	14	14
S9606_1459	hsa-miR-4708-3p	0.251	0	0.076	0.145	0	0	0	0	0.071	0	0	0.077	0	0	0	3	0	1	2	0	0	0	0	1	0	0	1	0	0	0
S9606_1461	hsa-miR-3173-5p	1.671	3.996	3.273	3.838	3.758	2.037	1.551	4.317	5.174	1.767	1.248	3.332	2.871	2.135	1.725	20	55	43	53	54	23	20	61	73	20	15	43	38	30	24
S9606_2782	novel-hsa-miR54-3p	0.251	0.073	0.152	0.434	0.07	0.354	0	0.212	0.071	0.442	0.25	0.155	0.378	0	0.359	3	1	2	6	1	4	0	3	1	5	3	2	5	0	5
S9606_1462	hsa-miR-4748	0	0.073	0.152	0.072	0	0.089	0	0	0.071	0	0	0.387	0.076	0.071	0.072	0	1	2	1	0	1	0	0	1	0	0	5	1	1	1
S9606_1465	hsa-miR-223-3p	242.413	170.163	137.697	134.467	197.807	106.103	289.204	162.077	86.257	346.92	202.372	94.999	96.479	2562.5	159.903	2901	2342	1809	1857	2842	1198	3729	2290	1217	3927	2432	1226	1277	36006	2225
S9606_1466	hsa-miR-142-5p	88.576	9.736	150.637	150.614	75.03	281.199	76.935	130.935	21.476	208.841	159.102	61.679	103.354	477.541	203.958	1060	134	1979	2080	1078	3175	992	1850	303	2364	1912	796	1368	6710	2838
S9606_2787	novel-hsa-miR265-3p	0.167	0.145	0.228	0.29	0.209	0.354	0.155	0.212	0.284	0.265	0.25	0.542	0.227	0.427	0.144	2	2	3	4	3	4	2	3	4	3	3	7	3	6	2
S9606_1467	hsa-miR-6803-3p	0.418	0.291	0.228	0.29	0.348	0.089	0.155	0.142	0.496	0.265	0.499	0.155	0.151	0.214	0.575	5	4	3	4	5	1	2	2	7	3	6	2	2	3	8
S9606_1468	hsa-miR-6511a-3p	0.585	0.799	0.304	0.217	0.557	0.443	0.233	0.991	0.354	0.265	0.666	0.465	0.453	0.214	0.431	7	11	4	3	8	5	3	14	5	3	8	6	6	3	6
S9606_1469	hsa-miR-507	0.084	0	0.076	0.072	0	0	0	0	0	0.088	0.083	0	0.151	0	0.072	1	0	1	1	0	0	0	0	0	1	1	0	2	0	1
S9606_1470	hsa-miR-5583-5p	0	0	0.152	0	0	0.089	0	0.071	0	0.088	0	0	0	0	0	0	0	2	0	0	1	0	1	0	1	0	0	0	0	0
S9606_1473	hsa-miR-4761-5p	0	0	0	0	0.07	0	0	0	0	0	0	0	0.076	0.071	0.072	0	0	0	0	1	0	0	0	0	0	0	0	1	1	1
S9606_1475	hsa-miR-186-3p	0.167	0	0.076	0.072	0.278	0.089	0.078	0.071	0.142	0.088	0	0.155	0.302	0.071	0	2	0	1	1	4	1	1	1	2	1	0	2	4	1	0
S9606_2799	novel-hsa-miR282-3p	0.084	0	0.076	0.072	0	0	0.388	0.071	0.142	0	0	0	0.151	0.142	0.072	1	0	1	1	0	0	5	1	2	0	0	0	2	2	1
S9606_1477	hsa-miR-6769b-3p	0	0	0	0	0	0.177	0.078	0	0	0	0	0	0	0	0	0	0	0	0	0	2	1	0	0	0	0	0	0	0	0
S9606_1480	hsa-miR-10a-3p	4.262	2.761	10.58	8.182	8.074	3.631	3.955	4.671	5.599	8.216	21.885	7.439	9.973	2.42	3.881	51	38	139	113	116	41	51	66	79	93	263	96	132	34	54
S9606_1482	hsa-miR-1-3p	5.348	0.799	5.328	9.486	10.51	11.337	12.331	3.326	4.253	4.417	7.739	7.749	15.11	12.455	45.348	64	11	70	131	151	128	159	47	60	50	93	100	200	175	631
S9606_1481	hsa-miR-6815-3p	0	0	0	0	0	0	0	0	0	0	0.083	0.077	0	0	0.072	0	0	0	0	0	0	0	0	0	0	1	1	0	0	1
S9606_2804	novel-hsa-miR92-3p	0	0	0	0	0	0.089	0	0	0	0	0	0.077	0	0	0	0	0	0	0	0	1	0	0	0	0	0	1	0	0	0
S9606_1484	hsa-miR-200a-5p	34.762	53.839	68.582	59.377	57.212	27.544	35.055	79.552	51.669	64.225	49.761	109.489	83.257	21.066	34.209	416	741	901	820	822	311	452	1124	729	727	598	1413	1102	296	476
S9606_1485	hsa-miR-3202	0	0	0	0	0	0	0	0	0	0	0	0.077	0	0	0	0	0	0	0	0	0	0	0	0	0	0	1	0	0	0
S9606_1486	hsa-miR-943	0.084	0.073	0	0.072	0	0	0	0	0.142	0	0	0	0.076	0.071	0.072	1	1	0	1	0	0	0	0	2	0	0	0	1	1	1
S9606_1489	hsa-miR-6890-3p	0	0	0	0	0	0	0.078	0	0	0	0	0	0	0	0	0	0	0	0	0	0	1	0	0	0	0	0	0	0	0
S9606_1490	hsa-let-7b-3p	0	0.363	0	0.072	0	0.266	0	0	0	0.088	0	0	0.076	0.142	0	0	5	0	1	0	3	0	0	0	1	0	0	1	2	0
S9606_1491	hsa-miR-3149	0	0.073	0	0	0	0	0	0	0	0	0	0	0	0	0	0	1	0	0	0	0	0	0	0	0	0	0	0	0	0
S9606_1493	hsa-miR-146b-3p	0.334	1.308	1.903	0.362	0.835	2.126	0.31	0.92	3.331	1.148	1.831	0.62	1.058	0.854	1.078	4	18	25	5	12	24	4	13	47	13	22	8	14	12	15
S9606_1492	hsa-miR-6878-5p	0	0.073	0	0	0	0	0	0	0	0	0	0	0	0	0	0	1	0	0	0	0	0	0	0	0	0	0	0	0	0
S9606_2810	novel-hsa-miR43-5p	0	0.073	0	0	0	0	0	0	0	0	0	0	0	0	0	0	1	0	0	0	0	0	0	0	0	0	0	0	0	0
S9606_1494	hsa-miR-10399-3p	0.919	0.218	0.304	0.434	0.557	0.443	1.008	0.637	1.347	0.795	0.333	0.542	0.756	0.783	0.287	11	3	4	6	8	5	13	9	19	9	4	7	10	11	4
S9606_1495	hsa-miR-4731-5p	0.084	1.235	0.761	0.869	1.183	0.709	0.31	0.92	1.347	0.53	0.915	0.775	0.302	0.214	0.791	1	17	10	12	17	8	4	13	19	6	11	10	4	3	11
S9606_2815	novel-hsa-miR167-3p	0.167	0	0	0.072	0	0.177	0	0	0.071	0	0.25	0.077	0.151	0.142	0.072	2	0	0	1	0	2	0	0	1	0	3	1	2	2	1
S9606_1496	hsa-let-7g-3p	5.515	4.287	13.549	7.603	3.758	9.122	2.559	7.998	2.055	6.714	13.98	8.136	10.426	4.341	10.708	66	59	178	105	54	103	33	113	29	76	168	105	138	61	149
S9606_1497	hsa-miR-5590-5p	0	0	0	0	0	0	0	0.071	0.071	0	0	0	0	0.142	0	0	0	0	0	0	0	0	1	1	0	0	0	0	2	0
S9606_1499	hsa-miR-769-5p	28.745	72.875	78.325	64.301	53.036	32.593	22.181	41.121	52.023	37.634	40.774	42.85	35.962	19.144	44.485	344	1003	1029	888	762	368	286	581	734	426	490	553	476	269	619
S9606_1501	hsa-miR-3186-3p	0.084	0	0	0	0	0	0	0.071	0	0	0	0	0	0	0	1	0	0	0	0	0	0	1	0	0	0	0	0	0	0
S9606_1502	hsa-miR-19a-3p	2.423	0.654	6.242	7.096	4.176	4.694	2.87	5.662	0.78	6.096	8.571	7.439	7.328	3.985	5.031	29	9	82	98	60	53	37	80	11	69	103	96	97	56	70
S9606_1503	hsa-miR-381-5p	1.421	2.688	2.36	4.417	3.48	3.631	2.327	2.194	4.253	2.739	2.496	2.635	2.795	4.484	3.665	17	37	31	61	50	41	30	31	60	31	30	34	37	63	51
S9606_1504	hsa-miR-6741-3p	0.084	0.073	0.076	0.145	0.139	0.177	0.155	0.071	0.213	0.265	0	0.387	0.453	0.071	0.575	1	1	1	2	2	2	2	1	3	3	0	5	6	1	8
S9606_2820	novel-hsa-miR183-5p	0	0	0	0.072	0	0	0	0	0.213	0	0	0	0	0	0.072	0	0	0	1	0	0	0	0	3	0	0	0	0	0	1
S9606_1510	hsa-miR-4633-3p	0	0.145	0	0	0.07	0	0	0	0	0	0	0	0	0	0	0	2	0	0	1	0	0	0	0	0	0	0	0	0	0
S9606_1512	hsa-miR-3677-5p	0	0	0.076	0.145	0.07	0	0	0.071	0	0	0.083	0	0	0	0	0	0	1	2	1	0	0	1	0	0	1	0	0	0	0
S9606_1514	hsa-miR-4491	0	0	0	0	0	0.089	0	0	0	0	0	0	0.151	0	0	0	0	0	0	0	1	0	0	0	0	0	0	2	0	0
S9606_1513	hsa-miR-7848-3p	0	0	0	0	0	0	0	0	0	0	0.083	0	0	0	0	0	0	0	0	0	0	0	0	0	0	1	0	0	0	0
S9606_1515	hsa-miR-668-3p	0.501	0.872	0.381	0.507	1.044	0.266	0.233	1.557	0.709	0.53	0.083	1.627	0.831	0.925	0.575	6	12	5	7	15	3	3	22	10	6	1	21	11	13	8
S9606_1516	hsa-miR-938	0	0	0	0	0	0	0	0	0.071	0.088	0	0	0	0	0	0	0	0	0	0	0	0	0	1	1	0	0	0	0	0
S9606_1517	hsa-miR-3074-3p	0.585	2.47	0.913	1.665	0.348	2.657	0.233	1.345	2.481	2.032	1.747	1.395	1.058	0.712	1.725	7	34	12	23	5	30	3	19	35	23	21	18	14	10	24
S9606_1518	hsa-miR-6716-3p	0	0.073	0.076	0.145	0.07	0.089	0.465	0.425	0.567	0	0	0.077	0.227	0.214	0.144	0	1	1	2	1	1	6	6	8	0	0	1	3	3	2
S9606_1519	hsa-miR-342-3p	483.071	703.468	669.837	671.828	732.485	937.3	613.619	906.285	749.166	1052.42	609.696	840.265	483.075	1495.32	513.559	5781	9682	8800	9278	10524	10583	7912	12805	10570	11913	7327	10844	6394	21011	7146
S9606_1521	hsa-miR-584-5p	6.016	10.245	3.806	3.186	3.132	2.126	4.11	3.043	8.151	3.975	1.747	3.874	2.946	3.772	3.306	72	141	50	44	45	24	53	43	115	45	21	50	39	53	46
S9606_1524	hsa-miR-3612	0.084	0.654	0.076	0.29	0	0	0.155	0.354	1.701	0	0.166	0	0	0.214	0.216	1	9	1	4	0	0	2	5	24	0	2	0	0	3	3
S9606_1525	hsa-miR-542-5p	537.888	931.54	796.954	620.923	708.751	181.119	172.561	829.776	245.091	391.268	214.105	783.467	475.746	137.782	469.936	6437	12821	10470	8575	10183	2045	2225	11724	3458	4429	2573	10111	6297	1936	6539
S9606_1527	hsa-miR-19b-3p	256.619	88.715	683.767	300.722	352.948	294.927	258.415	337.601	67.404	327.661	688.332	401.613	655.558	286.596	166.874	3071	1221	8983	4153	5071	3330	3332	4770	951	3709	8272	5183	8677	4027	2322
S9606_1529	hsa-miR-10396a-3p	0	0	0	0	0	0.089	0	0	0	0	0	0	0	0	0	0	0	0	0	0	1	0	0	0	0	0	0	0	0	0
S9606_1530	hsa-miR-675-5p	25.319	18.891	68.049	64.156	28.397	43.398	53.979	42.749	78.673	27.916	36.031	20.611	22.212	92.377	15.164	303	260	894	886	408	490	696	604	1110	316	433	266	294	1298	211
S9606_1531	hsa-miR-199a-5p	3077.58	3863.19	4718.7	4348.92	4414.33	4467.12	2891.66	3865.42	2829.47	4170.9	3931.45	4866.24	4387.49	2555.09	3439.75	36830	53170	61992	60059	63423	50438	37285	54615	39921	47213	47246	62801	58073	35902	47863
S9606_1532	hsa-miR-513b-5p	0	0.218	0.076	0.217	0.07	0	0	0.283	0.142	0.177	0	0.077	0.227	0	0.359	0	3	1	3	1	0	0	4	2	2	0	1	3	0	5
S9606_2835	novel-hsa-miR175-3p	0.251	3.124	2.512	2.896	1.044	0.62	0.931	5.167	1.559	1.06	3.245	0.852	0.453	0.925	1.294	3	43	33	40	15	7	12	73	22	12	39	11	6	13	18
S9606_2838	novel-hsa-miR201-5p	0	0	0	0	0	0	0	0	0	0.088	0.083	0	0	0	0	0	0	0	0	0	0	0	0	0	1	1	0	0	0	0
S9606_1534	hsa-miR-3682-3p	0	0.145	0.152	0.072	0	0	0	0.212	0.071	0.088	0	0	0	0.071	0.216	0	2	2	1	0	0	0	3	1	1	0	0	0	1	3
S9606_1537	hsa-miR-6718-5p	0	0	0.076	0.362	0.139	1.063	4.808	0	2.906	0.883	0.166	0	0.151	1.281	0.359	0	0	1	5	2	12	62	0	41	10	2	0	2	18	5
S9606_2840	novel-hsa-miR144-3p	0	0	0	0	0.07	0	0	0.142	0	0.088	0.083	0.077	0	0	0	0	0	0	0	1	0	0	2	0	1	1	1	0	0	0
S9606_1538	hsa-miR-939-3p	0	0	0.076	0	0	0	0	0.212	0	0.088	0	0.155	0.076	0	0.072	0	0	1	0	0	0	0	3	0	1	0	2	1	0	1
S9606_1539	hsa-miR-548ad-5p	0.167	5.885	17.964	0.941	9.187	1.328	3.49	8.847	6.662	2.65	4.41	19.294	2.342	3.558	15.308	2	81	236	13	132	15	45	125	94	30	53	249	31	50	213
S9606_1540	hsa-miR-339-3p	48.299	73.021	47.421	60.463	60.623	37.818	32.341	90.239	37.423	59.631	43.686	116.152	60.517	32.809	52.966	578	1005	623	835	871	427	417	1275	528	675	525	1499	801	461	737
S9606_1541	hsa-miR-4739	0	0	0	0	0	0.089	0	0	0	0	0	0	0	0	0	0	0	0	0	0	1	0	0	0	0	0	0	0	0	0
S9606_1543	hsa-miR-1246	0.585	0.872	0.99	1.086	3.271	11.514	1.241	2.194	1.276	5.831	3.079	0.852	1.36	169.879	0.719	7	12	13	15	47	130	16	31	18	66	37	11	18	2387	10
S9606_1545	hsa-miR-600	0	0	0.076	0	0	0	0	0	0	0	0	0	0.076	0	0	0	0	1	0	0	0	0	0	0	0	0	0	1	0	0
S9606_1546	hsa-miR-129-1-3p	0	0	0	0	0.139	0	0	0	0	0	0	0.077	0.076	0.071	0	0	0	0	0	2	0	0	0	0	0	0	1	1	1	0
S9606_1548	hsa-miR-876-5p	0	0	0	0	0	0	0.155	0	0.071	0	0.083	0	0.302	0	0	0	0	0	0	0	0	2	0	1	0	1	0	4	0	0
S9606_1549	hsa-miR-3145-5p	0	0.073	0.076	0	0	0	0.078	0.142	0	0	0	0.232	0	0	0.072	0	1	1	0	0	0	1	2	0	0	0	3	0	0	1
S9606_1552	hsa-miR-582-5p	21.977	10.463	37.069	28.53	35.636	46.586	14.891	35.529	12.687	34.188	33.202	54.861	66.107	57.433	15.811	263	144	487	394	512	526	192	502	179	387	399	708	875	807	220
S9606_1551	hsa-miR-3085-3p	0.084	0	0.152	0	0	0	0	0	0	0	0	0	0.076	0	0.144	1	0	2	0	0	0	0	0	0	0	0	0	1	0	2
S9606_1555	hsa-miR-766-5p	0.167	0.218	0.685	0.507	0.418	0.177	0.698	0	1.418	0.707	0.832	0.542	0.529	1.922	0.144	2	3	9	7	6	2	9	0	20	8	10	7	7	27	2
S9606_1556	hsa-miR-548ae-5p	9.526	2.398	0	18.465	3.271	0	0	0.566	0.851	6.802	1.914	5.192	0.076	5.266	0	114	33	0	255	47	0	0	8	12	77	23	67	1	74	0
S9606_1557	hsa-miR-1271-3p	0.167	0	0.152	0.145	0	0.354	0	0.071	0	0	0.915	0	0.076	0	0.144	2	0	2	2	0	4	0	1	0	0	11	0	1	0	2
S9606_2868	novel-hsa-miR199-3p	0.084	0.073	0	0.217	0	0	0	0	0	0	0	0.077	0.076	0	0	1	1	0	3	0	0	0	0	0	0	0	1	1	0	0
S9606_2869	novel-hsa-miR15-3p	0	0	0	0	0	0	0	0	0.071	0	0	0	0	0	0	0	0	0	0	0	0	0	0	1	0	0	0	0	0	0
S9606_1558	hsa-miR-200c-3p	3613.22	4702.67	3613.09	4534.08	3990.8	3854.6	4247.02	5026.01	5889.21	4474.62	4287.84	6588.38	5760.41	2891.08	4539.39	43240	64724	47467	62616	57338	43522	54761	71013	83091	50651	51529	85026	76245	40623	63164
S9606_1560	hsa-miR-6810-5p	0	0.073	0	0.145	0	0.089	0	0	0.142	0	0.083	0.077	0.529	0	0.144	0	1	0	2	0	1	0	0	2	0	1	1	7	0	2
S9606_1562	hsa-miR-4744	0	0	0.076	0	0	0.089	0	0	0	0	0	0	0	0	0	0	0	1	0	0	1	0	0	0	0	0	0	0	0	0
S9606_1564	hsa-miR-3925-3p	0	0	0.152	0	0	0	0	0	0	0	0	0	0	0	0	0	0	2	0	0	0	0	0	0	0	0	0	0	0	0
S9606_1565	hsa-miR-17-3p	9.442	9.809	14.386	13.179	9.118	12.488	9.539	13.801	13.537	14.665	18.556	22.936	13.221	6.192	12.145	113	135	189	182	131	141	123	195	191	166	223	296	175	87	169
S9606_1568	hsa-miR-196b-3p	2.005	2.252	13.777	3.331	10.162	7.528	2.094	9.272	0.567	2.209	6.99	10.073	8.16	2.42	5.246	24	31	181	46	146	85	27	131	8	25	84	130	108	34	73
S9606_2886	novel-hsa-miR237-3p	0.752	2.325	2.74	2.752	0.905	0.177	1.241	3.893	6.237	2.12	3.745	2.557	1.964	6.405	2.372	9	32	36	38	13	2	16	55	88	24	45	33	26	90	33
S9606_2887	novel-hsa-miR232-5p	0.084	0	0	0	0	0	0	0	0	0	0	0	0	0	0	1	0	0	0	0	0	0	0	0	0	0	0	0	0	0
S9606_1571	hsa-miR-3200-3p	1.337	2.18	2.664	2.896	2.366	1.417	2.172	1.769	1.914	3.004	2.33	2.402	2.342	1.281	2.3	16	30	35	40	34	16	28	25	27	34	28	31	31	18	32
S9606_1569	hsa-miR-10523-5p	0	0	0	0.072	0	0	0	0.071	0	0.177	0	0	0	0	0	0	0	0	1	0	0	0	1	0	2	0	0	0	0	0
S9606_1570	hsa-miR-196a-3p	0	0	0	0	0	0	0	0	0	0	0	0	0	0	0.072	0	0	0	0	0	0	0	0	0	0	0	0	0	0	1
S9606_2888	novel-hsa-miR65-3p	0	0	0	0	0	0	0	0	0	0	0.083	0	0	0	0	0	0	0	0	0	0	0	0	0	0	1	0	0	0	0
S9606_1573	hsa-miR-4433a-5p	0	0.291	0.076	0.072	0	0	0	0.071	0.142	0	0	0	0	0.142	0	0	4	1	1	0	0	0	1	2	0	0	0	0	2	0
S9606_1574	hsa-miR-4804-3p	0	0	0	0	0	0	0	0	0	0	0	0	0	0.071	0	0	0	0	0	0	0	0	0	0	0	0	0	0	1	0
S9606_2889	novel-hsa-miR114-5p	0	0	0	0	0	0	0	0	0	0	0	0	0	0.142	0	0	0	0	0	0	0	0	0	0	0	0	0	0	2	0
S9606_1576	hsa-miR-548ba	0.084	0	0.076	0.29	0.209	0.089	0.155	0	0.851	0.53	0	0.93	1.36	0.427	0.503	1	0	1	4	3	1	2	0	12	6	0	12	18	6	7
S9606_1577	hsa-miR-548d-3p	0.418	0.218	0.533	0.652	0.07	0.266	0.078	0.283	0.425	0.265	0	0.31	0.378	0.142	0.144	5	3	7	9	1	3	1	4	6	3	0	4	5	2	2
S9606_1584	hsa-miR-548az-5p	0	0	0	0	0.139	0	0	0.142	0	0	0	0	0.076	0.071	0	0	0	0	0	2	0	0	2	0	0	0	0	1	1	0
S9606_1583	hsa-miR-4717-5p	0	0	0	0	0	0	0.078	0.283	0.071	0	0.083	0.077	0	0.071	0	0	0	0	0	0	0	1	4	1	0	1	1	0	1	0
S9606_1586	hsa-miR-3194-5p	0	0	0.381	0.145	0	0.531	0	0.212	0.071	0	0.582	0.077	0.227	0.142	0.144	0	0	5	2	0	6	0	3	1	0	7	1	3	2	2
S9606_1587	hsa-miR-605-3p	0	0.073	0.076	0.29	0	0.089	0	0	0	0	0.083	0.077	0	0.142	0.072	0	1	1	4	0	1	0	0	0	0	1	1	0	2	1
S9606_1589	hsa-miR-4725-3p	0.167	0.073	0.457	0.217	0.07	0.177	0.155	0.425	0.567	0.353	0.333	0.775	1.058	0.214	0.359	2	1	6	3	1	2	2	6	8	4	4	10	14	3	5
S9606_2904	novel-hsa-miR80-5p	0.084	0.363	0.381	0.072	0.278	0.354	0	0.354	0.567	0.088	0.083	0.077	0.378	0.214	0.503	1	5	5	1	4	4	0	5	8	1	1	1	5	3	7
S9606_1592	hsa-miR-503-3p	9.192	16.057	28.849	30.05	10.371	8.591	2.947	5.521	8.86	15.813	20.387	2.867	3.4	5.551	5.174	110	221	379	415	149	97	38	78	125	179	245	37	45	78	72
S9606_1594	hsa-miR-1307-3p	101.277	221.75	225.613	232.584	177.623	77.673	194.276	182.743	362.676	131.63	175.495	246.795	215.019	159.845	87.102	1212	3052	2964	3212	2552	877	2505	2582	5117	1490	2109	3185	2846	2246	1212
S9606_1593	hsa-miR-6731-3p	0	0	0	0	0	0	0.078	0	0	0	0	0	0	0.071	0	0	0	0	0	0	0	1	0	0	0	0	0	0	1	0
S9606_1596	hsa-miR-376a-3p	100.274	35.965	223.558	211.584	118.879	16.828	256.011	94.769	66.341	97	60.579	151.099	150.196	168.598	100.254	1200	495	2937	2922	1708	190	3301	1339	936	1098	728	1950	1988	2369	1395
S9606_1595	hsa-miR-6859-3p	0.084	0	0	0	0	0	0	0.071	0	0	0	0	0	0	0	1	0	0	0	0	0	0	1	0	0	0	0	0	0	0
S9606_1597	hsa-miR-5000-5p	0.084	0.073	0.152	0.29	0.348	0.177	0.155	0.212	0.354	0.353	0.083	0.31	0.378	0.214	0.431	1	1	2	4	5	2	2	3	5	4	1	4	5	3	6
S9606_1598	hsa-miR-3065-5p	0.668	2.107	2.055	2.679	2.158	2.214	2.172	1.416	2.126	1.855	1.415	1.937	1.813	5.622	2.515	8	29	27	37	31	25	28	20	30	21	17	25	24	79	35
S9606_1601	hsa-miR-217-3p	0	0	0	0	0	0	0.078	0	0	0	0	0.077	0	0.071	0	0	0	0	0	0	0	1	0	0	0	0	1	0	1	0
S9606_1602	hsa-miR-125b-2-3p	5.014	4.505	5.328	3.403	5.011	4.871	4.033	7.715	8.576	4.77	6.99	6.819	5.44	2.42	5.462	60	62	70	47	72	55	52	109	121	54	84	88	72	34	76
S9606_1603	hsa-miR-548am-5p	0	0	0	0	0	0	0	0	0	0	0.166	0	0	0.142	0	0	0	0	0	0	0	0	0	0	0	2	0	0	2	0
S9606_1604	hsa-miR-323b-3p	0.084	0	0.152	0.29	0.139	0	0.078	0	0.142	0	0	0.077	0.151	0.071	0.431	1	0	2	4	2	0	1	0	2	0	0	1	2	1	6
S9606_1605	hsa-miR-4489	0.084	0	0.076	0.072	0	0	0	0	0.071	0	0	0	0	0.214	0	1	0	1	1	0	0	0	0	1	0	0	0	0	3	0
S9606_1606	hsa-miR-6862-3p	0	0.073	0	0	0	0	0	0	0	0	0	0	0	0	0	0	1	0	0	0	0	0	0	0	0	0	0	0	0	0
S9606_1607	hsa-miR-194-3p	0.167	0.218	0.228	0.072	0.139	0.177	0.078	0.142	0.354	0.088	0.166	0	0	0	0.072	2	3	3	1	2	2	1	2	5	1	2	0	0	0	1
S9606_1608	hsa-miR-6772-5p	0	0	0	0	0	0	0	0	0.071	0	0	0	0	0	0	0	0	0	0	0	0	0	0	1	0	0	0	0	0	0
S9606_1609	hsa-miR-223-5p	2.089	1.163	1.751	1.738	1.879	1.417	4.808	2.123	2.552	2.385	2.496	1.627	1.058	19.5	1.869	25	16	23	24	27	16	62	30	36	27	30	21	14	274	26
S9606_1612	hsa-miR-4680-5p	0	0	0	0	0	0	0	0	0	0	0	0	0	0.142	0	0	0	0	0	0	0	0	0	0	0	0	0	0	2	0
S9606_1613	hsa-miR-1914-3p	0	0	0.076	0	0	0	0	0	0	0	0.083	0	0.076	0	0	0	0	1	0	0	0	0	0	0	0	1	0	1	0	0
S9606_1615	hsa-miR-518b	0.084	0.218	0	0.072	0.139	0.089	0.078	0.071	0	0	0	0.155	0	0.071	0.216	1	3	0	1	2	1	1	1	0	0	0	2	0	1	3
S9606_1616	hsa-miR-504-3p	0.334	0.073	0.228	0.072	0.07	0	0	0.212	0	0	0	0.077	0.076	0.142	0.072	4	1	3	1	1	0	0	3	0	0	0	1	1	2	1
S9606_1618	hsa-miR-26b-5p	2571.45	1470.44	2980.93	2494.99	2304.64	3859.64	2174.89	2547.08	2267.56	3259.47	4291.51	2554.81	3498.55	2396.46	2798.13	30773	20238	39162	34456	33112	43579	28043	35988	31993	36896	51573	32971	46307	33673	38935
S9606_1617	hsa-miR-149-3p	0	0	0	0	0	0	0	0.071	0	0	0	0	0	0	0	0	0	0	0	0	0	0	1	0	0	0	0	0	0	0
S9606_1623	hsa-miR-3912-5p	0.084	0.073	0.076	0	0	0.177	0	0.071	0	0	0.083	0.077	0	0.142	0.144	1	1	1	0	0	2	0	1	0	0	1	1	0	2	2
S9606_1622	hsa-miR-1236-3p	0	0.073	0	0.072	0.07	0.089	0.078	0	0	0	0	0	0	0	0	0	1	0	1	1	1	1	0	0	0	0	0	0	0	0
S9606_1624	hsa-miR-573	0	0	0	0	0.07	0	0	0	0	0	0	0.077	0	0	0	0	0	0	0	1	0	0	0	0	0	0	1	0	0	0
S9606_1628	hsa-miR-660-3p	0	0.218	0.228	0.652	0.07	0.089	0	0.566	0	0.088	0.083	0.155	0.227	0.214	0.144	0	3	3	9	1	1	0	8	0	1	1	2	3	3	2
S9606_1633	hsa-miR-765	0.084	0	0.152	0.145	0	0	0	0.071	0.071	0.088	0	0	0.076	0	0	1	0	2	2	0	0	0	1	1	1	0	0	1	0	0
S9606_1634	hsa-miR-12135	0	0	0.152	0	0	0	0	0	0	0	0	0	0	0	0	0	0	2	0	0	0	0	0	0	0	0	0	0	0	0
S9606_1635	hsa-miR-628-3p	1.504	1.744	2.131	1.448	1.879	0.886	0.62	2.194	1.63	2.032	2.164	2.79	1.662	1.566	1.653	18	24	28	20	27	10	8	31	23	23	26	36	22	22	23
S9606_2932	novel-hsa-miR194-3p	0	0	0	0	0	0	0	0	0	0	0	0	0	0	0.072	0	0	0	0	0	0	0	0	0	0	0	0	0	0	1
S9606_1637	hsa-miR-532-5p	1833.77	2220.34	2591.05	2441.76	2399.86	734.129	939.197	2602.07	1759.94	1642.81	1175.71	3045.38	2738.43	663.362	1667.38	21945	30559	34040	33721	34480	8289	12110	36765	24831	18596	14129	39302	36246	9321	23201
S9606_1636	hsa-miR-3131	0.251	1.017	4.263	3.331	0.418	0	0.155	1.062	0.071	0	0.166	0.077	0	0	1.437	3	14	56	46	6	0	2	15	1	0	2	1	0	0	20
S9606_1638	hsa-miR-296-5p	32.338	74.11	44.301	67.342	82.199	45.346	23.112	15.004	48.48	54.419	35.199	49.824	40.495	30.531	62.165	387	1020	582	930	1181	512	298	212	684	616	423	643	536	429	865
S9606_2935	novel-hsa-miR69-3p	0	0.145	0.152	0.072	0	0	0	0.142	0.142	0	0	0	0.227	0.071	0	0	2	2	1	0	0	0	2	2	0	0	0	3	1	0
S9606_1639	hsa-miR-378a-5p	46.795	94.309	56.023	61.332	74.125	40.121	33.426	83.232	61.308	38.871	18.723	57.34	51.677	21.493	41.108	560	1298	736	847	1065	453	431	1176	865	440	225	740	684	302	572
S9606_2936	novel-hsa-miR153-5p	0	0.073	0	0	0.07	0	0	0	0.142	0.088	0.166	0	0.076	0	0.072	0	1	0	0	1	0	0	0	2	1	2	0	1	0	1
S9606_1641	hsa-miR-6802-5p	0	0	0	0	0.07	0	0	0	0	0	0	0	0	0	0	0	0	0	0	1	0	0	0	0	0	0	0	0	0	0
S9606_2938	novel-hsa-miR45-3p	0	0.218	0.076	0.072	0	0	0.078	0.142	0.071	0.088	0	0.077	0	0.071	0.072	0	3	1	1	0	0	1	2	1	1	0	1	0	1	1
S9606_1643	hsa-miR-20a-5p	309.597	216.664	408.753	394.132	264.346	268.623	202.032	318.704	390.034	382.168	447.349	408.742	432.833	191.372	218.331	3705	2982	5370	5443	3798	3033	2605	4503	5503	4326	5376	5275	5729	2689	3038
S9606_1645	hsa-miR-5586-5p	0	0	0.076	0	0	0	0.078	0	0	0	0	0.155	0	0	0.072	0	0	1	0	0	0	1	0	0	0	0	2	0	0	1
S9606_1646	hsa-miR-4790-5p	0	0.073	0	0.072	0.209	0	0.078	0	0	0.265	0	0	0	0	0	0	1	0	1	3	0	1	0	0	3	0	0	0	0	0
S9606_1647	hsa-miR-188-3p	1.755	0.581	4.643	4.345	1.949	1.683	0.465	4.317	0.496	2.65	1.581	4.029	2.946	0.925	3.09	21	8	61	60	28	19	6	61	7	30	19	52	39	13	43
S9606_1649	hsa-miR-4654	0	0	0.076	0.072	0	0	0	0	0	0	0	0	0.076	0	0.072	0	0	1	1	0	0	0	0	0	0	0	0	1	0	1
S9606_1648	hsa-miR-21-3p	45.625	16.275	168.677	89.862	80.32	274.468	81.123	80.472	55.355	119.969	259.872	157.685	183.59	180.412	59.865	546	224	2216	1241	1154	3099	1046	1137	781	1358	3123	2035	2430	2535	833
S9606_1651	hsa-miR-550b-2-5p	0.084	0	0.381	0.362	0	0.354	0	0	0	0.353	0.333	0.387	0	0	0	1	0	5	5	0	4	0	0	0	4	4	5	0	0	0
S9606_1652	hsa-miR-6782-5p	0	0	0	0	0	0	0	0	0	0.088	0	0	0	0	0	0	0	0	0	0	0	0	0	0	1	0	0	0	0	0
S9606_2944	novel-hsa-miR100-5p	2.841	15.839	3.806	4.852	0.974	2.568	56.538	1.274	6.946	2.562	3.162	2.247	3.4	9.394	6.684	34	218	50	67	14	29	729	18	98	29	38	29	45	132	93
S9606_1655	hsa-miR-2355-3p	0.334	0.218	0.457	0.29	0.278	0.354	0.31	0.425	1.701	0.265	0.666	0.387	0.302	1.068	0.575	4	3	6	4	4	4	4	6	24	3	8	5	4	15	8
S9606_1656	hsa-miR-148b-3p	13.704	13.514	21.541	18.899	19.836	25.064	11.323	27.673	10.419	21.114	35.781	29.057	14.959	21.493	19.188	164	186	283	261	285	283	146	391	147	239	430	375	198	302	267
S9606_2947	novel-hsa-miR302-5p	0.668	1.962	0.533	0.072	0.278	1.24	0.543	0.779	0.709	0.265	1.331	0.155	0.378	3.843	1.222	8	27	7	1	4	14	7	11	10	3	16	2	5	54	17
S9606_1658	hsa-miR-590-3p	211.412	38.508	360.114	310.063	272.698	290.41	123.313	321.747	82.642	234.814	295.154	354.889	473.178	389.862	268.422	2530	530	4731	4282	3918	3279	1590	4546	1166	2658	3547	4580	6263	5478	3735
S9606_1660	hsa-miR-548u	0.167	0	0.152	0	0.139	0	0	0.142	0	0.088	0.083	0.155	0.076	0.071	0	2	0	2	0	2	0	0	2	0	1	1	2	1	1	0
S9606_1659	hsa-miR-100-5p	4010.64	3235.07	3594.14	3517.43	3980.29	4294.06	1889.48	4363.61	2091.36	4333.8	4807.75	3302.17	2526.96	2718.21	4329.68	47996	44525	47218	48576	57187	48484	24363	61654	29507	49057	57777	42616	33447	38194	60246
S9606_2949	novel-hsa-miR83-3p	0	0	0	0.145	0	0	0.078	0	0	0	0	0.077	0.151	0	0	0	0	0	2	0	0	1	0	0	0	0	1	2	0	0
S9606_1662	hsa-miR-6837-3p	0	0	0	0	0	0	0	0.071	0.213	0	0	0	0	0	0	0	0	0	0	0	0	0	1	3	0	0	0	0	0	0
S9606_1663	hsa-miR-6774-5p	0	0	0	0	0	0	0	0.071	0.071	0	0	0	0	0	0	0	0	0	0	0	0	0	1	1	0	0	0	0	0	0
S9606_1666	hsa-miR-320a-3p	350.793	788.041	786.983	580.88	555.906	880.175	475.26	625.021	1180.73	569.542	1132.93	566.505	949.604	716.098	627.324	4198	10846	10339	8022	7987	9938	6128	8831	16659	6447	13615	7311	12569	10062	8729
S9606_1667	hsa-miR-6808-3p	0	0	0	0.072	0	0	0	0	0	0	0	0	0	0	0	0	0	0	1	0	0	0	0	0	0	0	0	0	0	0
S9606_1669	hsa-miR-6743-3p	0	0	0	0	0.07	0	0	0	0.071	0	0	0.387	0	0	0.072	0	0	0	0	1	0	0	0	1	0	0	5	0	0	1
S9606_1671	hsa-miR-511-5p	1.253	2.616	1.598	2.028	3.271	3.188	8.376	3.185	6.946	3.357	5.575	2.79	1.964	5.053	2.156	15	36	21	28	47	36	108	45	98	38	67	36	26	71	30
S9606_1672	hsa-miR-301a-3p	82.308	94.6	156.727	126.212	154.237	50.749	57.391	163.209	111.772	87.37	73.976	222.232	167.95	59.71	72.513	985	1302	2059	1743	2216	573	740	2306	1577	989	889	2868	2223	839	1009
S9606_2959	novel-hsa-miR49-3p	0.501	0.218	0.152	0.145	0.07	0.089	0	0	0.142	0	0.083	0.31	0.076	0	0.072	6	3	2	2	1	1	0	0	2	0	1	4	1	0	1
S9606_1674	hsa-miR-3199	0	0	0	0	0	0.089	0	0	0	0	0	0	0	0	0	0	0	0	0	0	1	0	0	0	0	0	0	0	0	0
S9606_1675	hsa-miR-152-3p	66.265	75.273	93.625	97.755	89.09	120.096	89.887	208.86	215.678	124.297	156.938	188.215	107.358	128.032	181.895	793	1036	1230	1350	1280	1356	1159	2951	3043	1407	1886	2429	1421	1799	2531
S9606_1676	hsa-miR-361-5p	181.162	316.277	220.209	280.737	371.88	213.8	221.421	297.612	246.225	218.117	192.72	320.95	291.779	251.012	231.626	2168	4353	2893	3877	5343	2414	2855	4205	3474	2469	2316	4142	3862	3527	3223
S9606_2971	novel-hsa-miR254-3p	0.919	0.727	0.533	0.072	0.139	0.177	0.853	0.142	0.213	0.883	0.499	0.077	0	0	0.072	11	10	7	1	2	2	11	2	3	10	6	1	0	0	1
S9606_1679	hsa-miR-6757-3p	0	0.073	0.076	0.217	0.418	0.974	0.698	0.142	0.921	0.088	0.166	0.31	0.076	0.569	0.144	0	1	1	3	6	11	9	2	13	1	2	4	1	8	2
S9606_2975	novel-hsa-miR29-3p	0.084	0.145	0.457	0.362	0.348	0.443	0.078	0.212	0.142	0.088	0.582	0.155	0.151	0.285	0.216	1	2	6	5	5	5	1	3	2	1	7	2	2	4	3
S9606_1680	hsa-miR-6871-5p	0.084	0.073	0.076	0.072	0.209	0	0	0.142	0	0	0	0.077	0.076	0.071	0.072	1	1	1	1	3	0	0	2	0	0	0	1	1	1	1
S9606_1681	hsa-miR-656-3p	44.455	14.386	51.227	70.963	53.941	44.106	46.921	58.107	14.317	37.81	35.781	50.909	52.735	82.342	44.342	532	198	673	980	775	498	605	821	202	428	430	657	698	1157	617
S9606_1682	hsa-miR-4728-5p	0	0	0	0	0	0	0.078	0	0	0	0	0	0	0	0	0	0	0	0	0	0	1	0	0	0	0	0	0	0	0
S9606_2981	novel-hsa-miR227-3p	0	0	0	0	0	0	0	0.071	0	0	0	0	0	0	0	0	0	0	0	0	0	0	1	0	0	0	0	0	0	0
S9606_1684	hsa-miR-4717-3p	0.334	0.145	0.228	0.072	0.07	0	0.155	0.212	0.496	0.265	0.25	0	0.076	0.214	0.072	4	2	3	1	1	0	2	3	7	3	3	0	1	3	1
S9606_1685	hsa-miR-517c-3p	0	0	0	0	0.139	0	0	0.071	0.071	0	0.25	0	0	0	0	0	0	0	0	2	0	0	1	1	0	3	0	0	0	0
S9606_1686	hsa-miR-520c-3p	0.084	0.145	0	0	0	0	0	0.071	0	0.088	0	0.077	0	0	0.072	1	2	0	0	0	0	0	1	0	1	0	1	0	0	1
S9606_1687	hsa-miR-6854-5p	0	0	0	0.072	0	0	0	0	0	0	0	0	0	0	0	0	0	0	1	0	0	0	0	0	0	0	0	0	0	0
S9606_1688	hsa-miR-6849-3p	0.167	0	0.152	0	0	0	0	0.142	0.071	0	0	0.077	0	0.142	0	2	0	2	0	0	0	0	2	1	0	0	1	0	2	0
S9606_2986	novel-hsa-miR187-5p	0	0	0	0	0	0	0	0	0.071	0	0	0.077	0	0	0	0	0	0	0	0	0	0	0	1	0	0	1	0	0	0
S9606_1692	hsa-miR-509-3p	4.512	23.105	4.339	6.517	7.169	2.48	1.318	8.139	37.99	10.071	2.33	10.383	10.351	0.498	34.64	54	318	57	90	103	28	17	115	536	114	28	134	137	7	482
S9606_1696	hsa-miR-4764-3p	0	0	0.076	0	0	0	0	0	0.071	0	0	0	0.076	0	0	0	0	1	0	0	0	0	0	1	0	0	0	1	0	0
S9606_1698	hsa-miR-708-3p	1.838	1.889	1.218	2.245	3.132	3.011	0.543	1.982	0.496	1.855	1.331	3.874	3.475	0.214	3.953	22	26	16	31	45	34	7	28	7	21	16	50	46	3	55
S9606_1699	hsa-miR-1323	0	0	0	0.072	0.07	0	0	0	0	0	0	0.077	0	0	0	0	0	0	1	1	0	0	0	0	0	0	1	0	0	0
S9606_1700	hsa-let-7i-5p	5360.33	5519.27	5845.55	6019.51	5416.03	6808.38	5079.5	5356.32	6628.88	6465.15	6096.96	6345.22	5754.14	5394.3	5475.38	64148	75963	76796	83130	77815	76873	65495	75680	93527	73183	73270	81888	76162	75796	76188
S9606_3001	novel-hsa-miR32-3p	0	0	0	0.072	0	0	0	0	0	0	0	0	0	0	0	0	0	0	1	0	0	0	0	0	0	0	0	0	0	0
S9606_1703	hsa-miR-4699-3p	0	0	0	0	0.07	0	0	0	0.071	0	0	0	0.076	0.071	0	0	0	0	0	1	0	0	0	1	0	0	0	1	1	0
S9606_1706	hsa-miR-4802-5p	1.086	0.654	2.131	1.521	2.297	0.797	1.086	1.557	0.992	2.12	0.999	2.17	3.173	1.139	0.791	13	9	28	21	33	9	14	22	14	24	12	28	42	16	11
S9606_3009	novel-hsa-miR41-3p	0	0	0	0	0	0.089	0	0	0	0	0.083	0	0	0	0	0	0	0	0	0	1	0	0	0	0	1	0	0	0	0
S9606_1709	hsa-miR-654-3p	13.704	19.327	18.192	18.248	25.056	21.079	21.716	24.842	27.358	19.612	22.551	23.711	18.661	46.117	21.201	164	266	239	252	360	238	280	351	386	222	271	306	247	648	295
S9606_1711	hsa-miR-429	2132.92	1008.12	3026.98	2853.35	3004.48	1215.22	1010.78	3110.95	366.22	2674.91	3561.07	4325.69	4123.89	744.708	2417.31	25525	13875	39767	39405	43167	13721	13033	43955	5167	30279	42795	55825	54584	10464	33636
S9606_3013	novel-hsa-miR96-3p	0	0	0	0	0	0	0	0	0.071	0	0.083	0.077	0	0	0	0	0	0	0	0	0	0	0	1	0	1	1	0	0	0
S9606_1712	hsa-miR-584-3p	0	0.436	0.457	0.072	0.07	0	0.078	0	0.071	0.353	0	0.155	0	0.071	0.144	0	6	6	1	1	0	1	0	1	4	0	2	0	1	2
S9606_1714	hsa-miR-508-3p	0.501	2.906	0.609	1.159	1.114	0.266	0.155	0.637	4.961	1.502	0.499	1.86	0.756	0.214	6.396	6	40	8	16	16	3	2	9	70	17	6	24	10	3	89
S9606_1713	hsa-miR-4655-5p	0	0	0	0	0	0	0	0	0	0	0	0	0	0.071	0.072	0	0	0	0	0	0	0	0	0	0	0	0	0	1	1
S9606_1716	hsa-miR-4762-5p	0	0	0.076	0	0	0	0	0	0	0	0	0	0	0	0	0	0	1	0	0	0	0	0	0	0	0	0	0	0	0
S9606_3014	novel-hsa-miR47-3p	0.084	0.363	0.076	0.29	0.07	0.177	0.155	0.354	0.142	0	0.25	0	0.076	0.071	0	1	5	1	4	1	2	2	5	2	0	3	0	1	1	0
S9606_1717	hsa-miR-6837-5p	0.084	0	0	0	0.07	0.089	0	0	0.071	0	0.083	0.077	0.076	0	0	1	0	0	0	1	1	0	0	1	0	1	1	1	0	0
S9606_1718	hsa-miR-200b-5p	21.643	76.581	37.45	40.478	37.515	21.345	26.136	77.075	85.265	31.273	37.113	87.637	54.548	17.009	48.079	259	1054	492	559	539	241	337	1089	1203	354	446	1131	722	239	669
S9606_1720	hsa-miR-3157-3p	0.334	0.073	0.304	0.29	0.418	0.354	0.078	0.283	0	0.177	0.25	0.387	0.151	0	0.216	4	1	4	4	6	4	1	4	0	2	3	5	2	0	3
S9606_1721	hsa-miR-548d-5p	0	0.218	0.457	1.014	0.139	0.177	0.155	0.283	0.284	0	0.083	0.31	0.604	0.071	0.216	0	3	6	14	2	2	2	4	4	0	1	4	8	1	3
S9606_3018	novel-hsa-miR183-3p	0.084	0.145	0	0.145	0	0.089	0	0	0.142	0.088	0.25	0.077	0.076	0	0.072	1	2	0	2	0	1	0	0	2	1	3	1	1	0	1
S9606_1719	hsa-miR-6801-3p	0	0	0	0	0	0	0	0.142	0	0	0	0	0	0	0	0	0	0	0	0	0	0	2	0	0	0	0	0	0	0
S9606_1722	hsa-miR-3059-5p	0	0	0.076	0.072	0.07	0	0	0	0	0	0.083	0	0.076	0	0	0	0	1	1	1	0	0	0	0	0	1	0	1	0	0
S9606_1723	hsa-miR-324-5p	40.778	55.074	80.989	46.995	32.295	52.431	49.868	59.098	91.856	57.422	81.881	71.52	40.118	28.752	54.834	488	758	1064	649	464	592	643	835	1296	650	984	923	531	404	763
S9606_1724	hsa-miR-26a-1-3p	1.421	2.034	4.719	5.503	6.682	1.594	3.257	3.68	8.789	3.269	2.413	3.642	2.418	3.274	2.803	17	28	62	76	96	18	42	52	124	37	29	47	32	46	39
S9606_3021	novel-hsa-miR192-3p	0	0	0	0	0	0	0	0	0	0.177	0	0	0	0	0	0	0	0	0	0	0	0	0	0	2	0	0	0	0	0
S9606_1729	hsa-miR-1294	2.423	2.18	2.36	2.462	4.176	1.063	1.086	1.699	2.622	1.767	1.747	3.487	2.871	1.068	1.581	29	30	31	34	60	12	14	24	37	20	21	45	38	15	22
S9606_1728	hsa-miR-6855-5p	0	0	0.076	0	0.07	0	0	0.142	0.142	0	0.083	0.155	0.151	0	0	0	0	1	0	1	0	0	2	2	0	1	2	2	0	0
S9606_1730	hsa-miR-5696	0.084	0	0	0	0	0	0	0	0	0	0	0	0.076	0	0	1	0	0	0	0	0	0	0	0	0	0	0	1	0	0
S9606_3025	novel-hsa-miR236-3p	0.334	0.654	0.685	0.217	0.835	1.063	0	0.991	0.284	0.265	0.582	0.775	0.907	0.142	0.359	4	9	9	3	12	12	0	14	4	3	7	10	12	2	5
S9606_1732	hsa-miR-3157-5p	0.919	2.107	1.598	1.231	1.114	2.037	1.241	2.123	1.418	1.502	1.498	2.015	1.889	0.996	1.797	11	29	21	17	16	23	16	30	20	17	18	26	25	14	25
S9606_1734	hsa-miR-154-3p	14.456	6.467	28.164	31.064	17.052	10.451	46.611	13.235	12.9	15.283	21.302	14.258	14.732	65.973	14.589	173	89	370	429	245	118	601	187	182	173	256	184	195	927	203
S9606_1736	hsa-miR-1270	7.27	9.445	9.058	7.169	6.682	0.886	1.241	4.884	2.906	2.032	3.911	8.446	11.408	0.925	2.156	87	130	119	99	96	10	16	69	41	23	47	109	151	13	30
S9606_1737	hsa-miR-769-3p	14.373	28.772	26.717	23.896	32.573	8.06	11.944	30.717	22.255	13.251	16.892	30.452	23.723	11.387	12.505	172	396	351	330	468	91	154	434	314	150	203	393	314	160	174
S9606_3026	novel-hsa-miR260-5p	7.604	15.476	4.415	3.258	0.626	3.011	86.009	2.973	4.182	4.329	3.578	1.24	3.324	21.493	4.887	91	213	58	45	9	34	1109	42	59	49	43	16	44	302	68
S9606_1739	hsa-miR-143-3p	6711.19	5754.82	6618.76	6476.21	6565.22	7980.65	5737.4	6339.46	5831.52	7734.45	7011.88	7186.49	6197.02	5236.94	7027.05	80314	79205	86954	89437	94326	90109	73978	89571	82277	87551	84265	92745	82024	73585	97779
S9606_1740	hsa-miR-6874-5p	0	0	0	0	0	0	0	0	0	0	0	0.077	0.076	0	0	0	0	0	0	0	0	0	0	0	0	0	1	1	0	0
S9606_1742	hsa-miR-10b-5p	4396.69	3634.1	4057.92	4686.28	5399.46	4702	3101.21	4567.02	3460.98	5104.06	2971.43	5145.19	4562.31	2989.08	3715.29	52616	50017	53311	64718	77577	53090	39987	64528	48831	57776	35709	66401	60387	42000	51697
S9606_1743	hsa-miR-4677-5p	0.585	0.291	0.837	0.797	0.905	0.531	0.776	0.637	0.425	0.353	0.749	1.162	1.058	0.427	0.431	7	4	11	11	13	6	10	9	6	4	9	15	14	6	6
S9606_1744	hsa-miR-7705	3.426	2.398	8.297	7.024	5.847	2.923	3.645	8.422	2.977	4.329	8.404	7.051	6.951	6.405	3.737	41	33	109	97	84	33	47	119	42	49	101	91	92	90	52
S9606_1746	hsa-miR-6755-5p	0	0.145	0.076	0	0.07	0	0.078	0	0.071	0	0.083	0	0	0	0	0	2	1	0	1	0	1	0	1	0	1	0	0	0	0
S9606_1747	hsa-miR-512-3p	0	0.073	0	0.145	0.07	0.089	0.155	0.142	0.071	0	0.333	0.077	0	0.071	0	0	1	0	2	1	1	2	2	1	0	4	1	0	1	0
S9606_3042	novel-hsa-miR297-3p	0	0	0.152	0	0	0	0	0	0	0	0	0	0.076	0	0	0	0	2	0	0	0	0	0	0	0	0	0	1	0	0
S9606_1748	hsa-miR-153-3p	56.404	31.606	67.212	43.664	164.538	163.228	11.246	165.332	9.923	53.977	135.22	167.681	192.354	41.918	149.195	675	435	883	603	2364	1843	145	2336	140	611	1625	2164	2546	589	2076
S9606_1749	hsa-miR-4454	1.086	3.996	13.397	7.603	8.491	1.506	0.465	8.705	2.835	5.654	2.496	1.085	6.951	6.334	3.737	13	55	176	105	122	17	6	123	40	64	30	14	92	89	52
S9606_1751	hsa-miR-7110-3p	0	0	0	0	0.07	0	0.078	0	0	0.088	0	0	0.076	0	0	0	0	0	0	1	0	1	0	0	1	0	0	1	0	0
S9606_1752	hsa-miR-423-3p	1545.98	3050.08	2612.14	2396.94	2457.41	2061.48	1042.73	2872.51	2789.42	1630.44	2622.1	3104.66	3145.5	1433.19	2085.21	18501	41979	34317	33102	35307	23276	13445	40586	39356	18456	31511	40067	41634	20138	29015
S9606_1753	hsa-miR-331-5p	1.086	0.363	2.055	1.159	1.044	0.62	0.698	0.849	0.638	1.06	1.248	0.62	1.284	0.427	0.144	13	5	27	16	15	7	9	12	9	12	15	8	17	6	2
S9606_1754	hsa-miR-190a-3p	0.334	0.073	0.457	0.29	0.418	0.266	0.155	0.283	0.071	0.442	0.499	0.387	0.831	0.569	0.359	4	1	6	4	6	3	2	4	1	5	6	5	11	8	5
S9606_1755	hsa-miR-610	0	0	0.076	0	0	0	0	0	0	0	0	0	0	0	0	0	0	1	0	0	0	0	0	0	0	0	0	0	0	0
S9606_3050	novel-hsa-miR203-3p	0.418	0.799	0.609	0.652	0.557	0.797	0.233	0.991	0.709	0.795	0	0.465	0.302	0.569	1.006	5	11	8	9	8	9	3	14	10	9	0	6	4	8	14
S9606_1756	hsa-miR-198	0	0.073	0	0	0	0	0	0	0	0	0	0	0	0	0.072	0	1	0	0	0	0	0	0	0	0	0	0	0	0	1
S9606_1757	hsa-miR-4536-5p	0	0.073	0	0.072	0.139	0.089	0	0	0.142	0	0	0	0.076	0	0.216	0	1	0	1	2	1	0	0	2	0	0	0	1	0	3
S9606_1760	hsa-miR-5692b	0	0	0	0	0	0	0	0	0	0	0	0	0	0	0.072	0	0	0	0	0	0	0	0	0	0	0	0	0	0	1
S9606_1761	hsa-miR-935	3.008	12.715	5.024	3.621	4.942	1.771	0.388	6.228	2.552	1.944	1.498	1.86	2.493	0.427	2.659	36	175	66	50	71	20	5	88	36	22	18	24	33	6	37
S9606_1762	hsa-miR-6742-5p	0.084	0	0.076	0	0	0	0	0	0	0	0	0	0	0	0	1	0	1	0	0	0	0	0	0	0	0	0	0	0	0
S9606_1765	hsa-miR-6774-3p	0.084	0.436	0.152	0.29	0	0	0	0.142	0.354	0.088	0.083	0.155	0.151	0.285	0.144	1	6	2	4	0	0	0	2	5	1	1	2	2	4	2
S9606_1768	hsa-miR-150-3p	0.084	0.654	0.076	0.217	0.278	0.709	0.465	0.425	0.851	0.265	0.166	0	0.076	0.712	0.287	1	9	1	3	4	8	6	6	12	3	2	0	1	10	4
S9606_1770	hsa-miR-548aq-5p	0.084	0	0.076	0.072	0.07	0.089	0.078	0.071	0.071	0	0.25	0.155	0	0	0.072	1	0	1	1	1	1	1	1	1	0	3	2	0	0	1
S9606_1769	hsa-miR-4999-3p	0	0	0	0.072	0	0	0	0.071	0	0.088	0	0.077	0	0.071	0	0	0	0	1	0	0	0	1	0	1	0	1	0	1	0
S9606_1771	hsa-miR-3130-5p	0	0	2.36	2.028	0	0.531	0.776	2.689	1.276	1.06	0	1.24	1.209	0.427	0.719	0	0	31	28	0	6	10	38	18	12	0	16	16	6	10
S9606_1774	hsa-miR-497-3p	0.418	0.291	0.533	0.362	0.557	0.974	0.078	0.637	0.071	0.177	0.25	0.542	0.756	0.356	0.862	5	4	7	5	8	11	1	9	1	2	3	7	10	5	12
S9606_1772	hsa-miR-6883-3p	0	0	0	0	0	0	0	0.071	0.213	0	0	0	0	0	0.072	0	0	0	0	0	0	0	1	3	0	0	0	0	0	1
S9606_1777	hsa-miR-6818-5p	0	0.145	0.304	0	0.209	0	0.155	0.283	0.213	0.088	0.083	0.232	0.076	0.071	0.144	0	2	4	0	3	0	2	4	3	1	1	3	1	1	2
S9606_1779	hsa-miR-6506-5p	0	0	0.076	0	0	0	0	0	0.071	0	0	0	0	0	0.072	0	0	1	0	0	0	0	0	1	0	0	0	0	0	1
S9606_1780	hsa-miR-676-3p	2.59	2.906	3.578	3.041	3.062	1.683	2.016	5.591	7.3	2.827	3.911	5.734	4.004	1.423	3.665	31	40	47	42	44	19	26	79	103	32	47	74	53	20	51
S9606_3063	novel-hsa-miR149-5p	1.17	1.526	1.446	1.665	1.67	0.62	0.776	2.265	1.134	0.707	1.331	3.332	2.418	0.641	1.94	14	21	19	23	24	7	10	32	16	8	16	43	32	9	27
S9606_1781	hsa-miR-6508-3p	0.084	0.218	0.228	0.072	0.487	0	0.155	0.212	0.142	0.265	0.25	0	0.151	0.214	0.216	1	3	3	1	7	0	2	3	2	3	3	0	2	3	3
S9606_1782	hsa-miR-3181	0	0.073	0.152	0	0	0.089	0.155	0.142	0.354	0.088	0	0.077	0	0.285	0.216	0	1	2	0	0	1	2	2	5	1	0	1	0	4	3
S9606_1783	hsa-miR-3927-3p	0	0	0	0	0	0	0	0	0	0	0	0	0.378	0	0	0	0	0	0	0	0	0	0	0	0	0	0	5	0	0
S9606_1784	hsa-miR-5193	0.167	0.291	0.152	0.072	0.07	0.089	0	0.142	0.284	0	0.333	0.31	0.453	0.071	0.144	2	4	2	1	1	1	0	2	4	0	4	4	6	1	2
S9606_3068	novel-hsa-miR74-5p	0	0.073	0.076	0	0	0	0.233	0	0.142	0	0	0	0	0.142	0	0	1	1	0	0	0	3	0	2	0	0	0	0	2	0
S9606_1785	hsa-miR-7843-5p	0	0	0	0	0	0	0	0	0	0.088	0	0	0	0	0	0	0	0	0	0	0	0	0	0	1	0	0	0	0	0
S9606_1787	hsa-miR-376b-3p	245.672	80.214	603.843	511.582	330.05	275.885	390.182	270.647	73.853	222.357	288.83	338.152	431.247	750.117	305.865	2940	1104	7933	7065	4742	3115	5031	3824	1042	2517	3471	4364	5708	10540	4256
S9606_1786	hsa-miR-6781-3p	0	0	0	0	0	0	0	0	0	0	0.083	0.077	0	0	0.144	0	0	0	0	0	0	0	0	0	0	1	1	0	0	2
S9606_1789	hsa-miR-371a-5p	0.084	0.073	0.076	0.145	0	0	0	0.212	0.213	0	0	0.387	0.151	0.071	0.072	1	1	1	2	0	0	0	3	3	0	0	5	2	1	1
S9606_1791	hsa-miR-651-5p	18.467	8.574	20.552	20.709	31.042	11.071	9.85	26.612	5.387	16.167	16.476	26.578	26.594	11.387	15.523	221	118	270	286	446	125	127	376	76	183	198	343	352	160	216
S9606_1790	hsa-miR-548e-5p	0.084	0.145	0.228	0.362	0.139	0.177	0.31	0	0.142	0.177	0.083	0.31	0	0.142	0.144	1	2	3	5	2	2	4	0	2	2	1	4	0	2	2
S9606_1794	hsa-miR-4642	0	0.073	0.076	0	0	0	0	0	0	0	0	0.077	0	0	0	0	1	1	0	0	0	0	0	0	0	0	1	0	0	0
S9606_1795	hsa-miR-4724-3p	0	0	0	0	0	0	0	0	0	0	0	0	0	0	0.072	0	0	0	0	0	0	0	0	0	0	0	0	0	0	1
S9606_1797	hsa-miR-6744-5p	0.167	0.145	0	0	0	0.266	0.078	0	0	0.088	0	0	0	0	0	2	2	0	0	0	3	1	0	0	1	0	0	0	0	0
S9606_1798	hsa-miR-4524a-3p	0.418	0.291	0.609	0.434	0.278	0.797	0.465	0.071	0.425	1.944	0.666	0.62	0.68	0.569	0.791	5	4	8	6	4	9	6	1	6	22	8	8	9	8	11
S9606_1799	hsa-miR-873-3p	0	0	0	0.072	0	0	0.233	0	0.284	0	0.083	0.077	0	0.214	0.072	0	0	0	1	0	0	3	0	4	0	1	1	0	3	1
S9606_1800	hsa-miR-362-3p	5.849	2.252	13.092	14.844	8.283	9.477	2.249	13.377	0.992	10.159	6.158	19.139	17.603	2.349	16.745	70	31	172	205	119	107	29	189	14	115	74	247	233	33	233
S9606_1802	hsa-miR-1263	0	0.073	0	0	0.139	0	0	0	0	0	0	0.077	0	0	0	0	1	0	0	2	0	0	0	0	0	0	1	0	0	0
S9606_3075	novel-hsa-miR62-3p	0.084	0.073	0.228	0.145	0	0	0.155	0	0.071	0	0	0	0	0.071	0.072	1	1	3	2	0	0	2	0	1	0	0	0	0	1	1
S9606_3077	novel-hsa-miR210-3p	0	0.073	0.076	0	0.07	0	0.078	0	0.071	0	0	0.077	0	0	0.072	0	1	1	0	1	0	1	0	1	0	0	1	0	0	1
S9606_3076	novel-hsa-miR81-5p	0	0	0	0	0	0	0	0.071	0	0	0	0	0	0	0	0	0	0	0	0	0	0	1	0	0	0	0	0	0	0
S9606_1806	hsa-miR-4429	0.084	0.145	0.076	0.145	0	0.089	0.078	0.071	0.284	0.177	0	0	0.076	0	0	1	2	1	2	0	1	1	1	4	2	0	0	1	0	0
S9606_1805	hsa-miR-3911	0	0	0.152	0	0.139	0	0	0.071	0	0.088	0	0	0	0.071	0	0	0	2	0	2	0	0	1	0	1	0	0	0	1	0
S9606_1809	hsa-miR-4711-5p	0	0	0	0	0	0	0	0.071	0	0.088	0	0	0.076	0	0	0	0	0	0	0	0	0	1	0	1	0	0	1	0	0
S9606_1811	hsa-miR-4667-5p	0	0	0	0.145	0	0.089	0	0.071	0.071	0	0	0.077	0.076	0	0	0	0	0	2	0	1	0	1	1	0	0	1	1	0	0
S9606_1813	hsa-miR-146b-5p	751.973	461.083	1338.46	1562.05	979.778	1808.18	1008.69	1095.04	762.703	2477.2	2611.78	1141.14	1096.78	947.823	1077.35	8999	6346	17584	21572	14077	20416	13006	15472	10761	28041	31387	14727	14517	13318	14991
S9606_1816	hsa-miR-378a-3p	1169.11	1793.69	1643.92	1332.94	1499.28	560.007	929.27	1557.63	1854.7	729.176	574.414	1067.3	968.341	585.362	631.133	13991	24687	21597	18408	21541	6323	11982	22008	26168	8254	6903	13774	12817	8225	8782
S9606_1814	hsa-miR-6730-5p	0.084	0	0.076	0	0	0	0	0	0	0	0	0.077	0	0.071	0	1	0	1	0	0	0	0	0	0	0	0	1	0	1	0
S9606_3086	novel-hsa-miR200-3p	0.084	0	0.152	0.072	0	0.177	0	0.142	0	0	0	0.077	0	0	0	1	0	2	1	0	2	0	2	0	0	0	1	0	0	0
S9606_1817	hsa-miR-4798-3p	0	0	0	0	0	0	0	0	0	0	0.083	0	0	0	0	0	0	0	0	0	0	0	0	0	0	1	0	0	0	0
S9606_1818	hsa-miR-4789-5p	0	0	0	0	0	0	0	0	0	0	0	0	0	0	0.072	0	0	0	0	0	0	0	0	0	0	0	0	0	0	1
S9606_1819	hsa-miR-4686	0	0.145	0	0.072	0	0.177	0.078	0.071	0.142	0	0	0.077	0.151	0	0.216	0	2	0	1	0	2	1	1	2	0	0	1	2	0	3
S9606_1820	hsa-miR-133b	0	0	0	0	0	0.177	0	0	0.071	0	0	0	0	0	0.144	0	0	0	0	0	2	0	0	1	0	0	0	0	0	2
S9606_1822	hsa-miR-3663-5p	0	0	0	0	0	0	0	0	0.142	0	0	0	0	0	0	0	0	0	0	0	0	0	0	2	0	0	0	0	0	0
S9606_1823	hsa-miR-548ah-3p	0.084	0	0.076	0.072	0.139	0	0	0.425	0	0	0.083	0.077	0	0.071	0	1	0	1	1	2	0	0	6	0	0	1	1	0	1	0
S9606_1825	hsa-miR-4728-3p	0.167	0.872	0.609	0.434	0.348	0.531	0.233	0.566	0.496	0.265	0.333	0.077	0.529	0.427	0.431	2	12	8	6	5	6	3	8	7	3	4	1	7	6	6
S9606_1824	hsa-miR-410-5p	1.17	0.291	1.294	2.245	0.766	0.177	4.11	0.212	1.347	0.442	0.333	0.775	0.907	1.21	0.647	14	4	17	31	11	2	53	3	19	5	4	10	12	17	9
S9606_1826	hsa-miR-15b-5p	566.8	728.462	690.694	631.567	832.711	184.838	601.21	643.282	512.651	565.92	223.425	695.132	646.794	485.512	337.701	6783	10026	9074	8722	11964	2087	7752	9089	7233	6406	2685	8971	8561	6822	4699
S9606_1829	hsa-miR-548q	1.003	2.398	1.446	0.941	0.696	1.86	0.776	1.557	3.189	1.502	2.746	1.705	2.115	0.854	1.509	12	33	19	13	10	21	10	22	45	17	33	22	28	12	21
S9606_1828	hsa-miR-4664-3p	0.167	0.145	0.152	0.145	0.07	0	0.155	0.354	0.284	0.088	0.083	0.31	0	0	0	2	2	2	2	1	0	2	5	4	1	1	4	0	0	0
S9606_1827	hsa-miR-4659b-5p	0.084	0	0	0	0	0	0	0	0	0.088	0	0	0	0	0	1	0	0	0	0	0	0	0	0	1	0	0	0	0	0
S9606_1831	hsa-miR-4478	0	0.073	0	0	0	0	0	0.071	0	0	0	0.077	0.076	0	0.072	0	1	0	0	0	0	0	1	0	0	0	1	1	0	1
S9606_1832	hsa-miR-4485-3p	1.588	0.145	0	0	0.07	0	0.543	0	0.071	0	0	0.155	0	0	0	19	2	0	0	1	0	7	0	1	0	0	2	0	0	0
S9606_1833	hsa-miR-3648	0	0.073	0	0	0	0	0	0	0	0	0.083	0	0	0.071	0	0	1	0	0	0	0	0	0	0	0	1	0	0	1	0
S9606_1837	hsa-miR-10399-5p	0.418	0.218	1.522	0.869	0.487	0.089	0.62	0.991	0.354	0.707	1.165	0.542	1.587	1.281	0.359	5	3	20	12	7	1	8	14	5	8	14	7	21	18	5
S9606_1836	hsa-miR-937-5p	0.084	0.145	0.076	0.072	0	0	0	0.071	0.071	0.088	0.083	0.077	0	0	0	1	2	1	1	0	0	0	1	1	1	1	1	0	0	0
S9606_3102	novel-hsa-miR184-3p	11.866	6.031	1.903	1.883	0.766	2.568	2.094	2.052	1.134	2.562	1.747	0.775	0.68	6.975	1.509	142	83	25	26	11	29	27	29	16	29	21	10	9	98	21
S9606_1838	hsa-miR-181d-3p	0	0.073	0	0	0	0	0	0	0	0	0	0	0	0	0	0	1	0	0	0	0	0	0	0	0	0	0	0	0	0
S9606_1839	hsa-miR-128-3p	195.033	168.129	288.335	225.415	339.585	106.634	179.386	307.875	119.356	201.597	183.4	277.867	244.484	202.048	125.335	2334	2314	3788	3113	4879	1204	2313	4350	1684	2282	2204	3586	3236	2839	1744
S9606_3105	novel-hsa-miR301-3p	0	0	0	0.072	0	0.089	0	0	0	0	0	0	0	0	0	0	0	0	1	0	1	0	0	0	0	0	0	0	0	0
S9606_3106	novel-hsa-miR176-5p	0.334	0.581	0.228	0.579	0.557	0.177	0.155	0.354	0.638	0.265	0.333	0.465	0.756	0.427	0.216	4	8	3	8	8	2	2	5	9	3	4	6	10	6	3
S9606_1843	hsa-miR-3175	0	0.073	0	0	0	0	0	0	0.071	0	0.083	0	0	0	0	0	1	0	0	0	0	0	0	1	0	1	0	0	0	0
S9606_1844	hsa-miR-3158-5p	0.084	0.218	0.609	0.072	0.07	0	0	0.071	0.071	0	0	0.077	0.151	0.142	0	1	3	8	1	1	0	0	1	1	0	0	1	2	2	0
S9606_1845	hsa-miR-4632-3p	0.084	0	0.076	0	0.07	0	0	0	0.071	0	0	0	0	0	0.144	1	0	1	0	1	0	0	0	1	0	0	0	0	0	2
S9606_1846	hsa-miR-1237-3p	0	0.218	0.152	0.072	0	0.177	0	0.142	0	0.177	0.166	0.077	0	0	0.144	0	3	2	1	0	2	0	2	0	2	2	1	0	0	2
S9606_1847	hsa-miR-4517	0.334	0.073	0.381	0.434	0.07	0.089	0.078	0.354	0.354	0.265	0.25	0.155	0.378	0.071	0.216	4	1	5	6	1	1	1	5	5	3	3	2	5	1	3
S9606_1848	hsa-miR-155-3p	0.084	0	0.152	0	0	0.177	0.078	0	0	0.353	0	0	0.076	0	0	1	0	2	0	0	2	1	0	0	4	0	0	1	0	0
S9606_1851	hsa-miR-4661-3p	0	0	0	0	0	0	0	0	0.071	0.088	0	0	0	0	0	0	0	0	0	0	0	0	0	1	1	0	0	0	0	0
S9606_1850	hsa-miR-1268a	7.771	16.856	37.831	17.813	6.96	10.274	10.005	9.626	27.358	8.746	22.8	14.413	37.549	7.259	17.464	93	232	497	246	100	116	129	136	386	99	274	186	497	102	243
S9606_3114	novel-hsa-miR76-3p	0.251	0.145	0	0.145	0.139	0.089	0	0.071	0.709	0	0.166	0.465	0.68	0.071	0.431	3	2	0	2	2	1	0	1	10	0	2	6	9	1	6
S9606_1858	hsa-miR-501-5p	2.34	4.432	6.546	5.865	3.55	1.506	2.714	2.76	7.513	2.739	3.162	6.276	5.666	1.708	2.947	28	61	86	81	51	17	35	39	106	31	38	81	75	24	41
S9606_1856	hsa-miR-6838-5p	0.084	0	0.076	0.217	0	0.177	0	0	0.284	0	0.166	0.155	0.076	0	0.144	1	0	1	3	0	2	0	0	4	0	2	2	1	0	2
S9606_1857	hsa-miR-6757-5p	0	0.073	0	0	0.07	0	0.078	0.212	0	0	0	0	0	0.142	0.072	0	1	0	0	1	0	1	3	0	0	0	0	0	2	1
S9606_1859	hsa-miR-342-5p	24.985	72.73	49.324	49.819	42.596	61.111	27.998	71.271	97.101	46.733	53.755	59.122	56.135	74.514	29.825	299	1001	648	688	612	690	361	1007	1370	529	646	763	743	1047	415
S9606_1860	hsa-miR-6758-5p	0	0	0	0	0	0	0	0	0	0.088	0	0	0	0	0	0	0	0	0	0	0	0	0	0	1	0	0	0	0	0
S9606_1861	hsa-miR-1229-3p	0	0.291	0.304	0	0.07	0	0.31	0.212	0.071	0.177	0.083	0.155	0.302	0.214	0.216	0	4	4	0	1	0	4	3	1	2	1	2	4	3	3
S9606_1862	hsa-miR-1284	0.418	0.291	0.457	0.652	1.114	0.974	0.698	0.354	1.063	0.972	0.749	0.62	0.831	1.21	0.791	5	4	6	9	16	11	9	5	15	11	9	8	11	17	11
S9606_1863	hsa-miR-642a-3p	0	0.073	0.152	0	0	0	0	0	0	0.088	0.083	0	0	0.285	0.216	0	1	2	0	0	0	0	0	0	1	1	0	0	4	3
S9606_3131	novel-hsa-miR111-3p	0.084	0.073	0.076	0.072	0.07	0.089	0	0.142	0.071	0	0.083	0	0.076	0.071	0.144	1	1	1	1	1	1	0	2	1	0	1	0	1	1	2
S9606_1867	hsa-miR-556-5p	0.668	0.218	0.228	1.014	0.696	0.177	0.078	1.345	0.213	0.177	0.333	0.93	1.284	0.498	0.575	8	3	3	14	10	2	1	19	3	2	4	12	17	7	8
S9606_3132	novel-hsa-miR133-3p	0	0	0.076	0	0	0.354	0.078	0	0.142	0.177	0.083	0.077	0	0.356	0	0	0	1	0	0	4	1	0	2	2	1	1	0	5	0
S9606_1868	hsa-miR-4705	0.167	0	0.076	0.072	0.418	0.089	0.078	0.071	0.284	0.088	0.333	0.31	0.378	0	0.791	2	0	1	1	6	1	1	1	4	1	4	4	5	0	11
S9606_1869	hsa-miR-5094	0	0	0	0	0	0	0	0.071	0	0	0	0	0	0	0	0	0	0	0	0	0	0	1	0	0	0	0	0	0	0
S9606_1872	hsa-miR-145-3p	25.904	34.585	24.967	59.522	26.031	33.655	15.821	37.157	41.605	33.305	27.294	30.375	24.856	10.177	46.426	310	476	328	822	374	380	204	525	587	377	328	392	329	143	646
S9606_1874	hsa-miR-375-5p	0	0.218	0	0.145	0	0	0	0.212	0	0	0	0.077	0.151	0	0	0	3	0	2	0	0	0	3	0	0	0	1	2	0	0
S9606_1873	hsa-miR-2116-5p	1.086	1.38	0.99	1.665	0.348	3.011	1.396	1.416	3.615	2.297	1.248	1.395	1.435	2.847	1.509	13	19	13	23	5	34	18	20	51	26	15	18	19	40	21
S9606_1875	hsa-miR-4741	0	0.073	0	0.145	0	0	0.078	0	0.709	0	0	0	0	0	0	0	1	0	2	0	0	1	0	10	0	0	0	0	0	0
S9606_1876	hsa-miR-6789-5p	0	0	0.076	0	0	0	0	0	0.142	0	0	0	0	0	0	0	0	1	0	0	0	0	0	2	0	0	0	0	0	0
S9606_1877	hsa-miR-548t-5p	0.585	0.145	0.609	0.217	0.209	0.354	0.233	0.566	0.425	0.265	0	0.697	0.604	0.285	0.575	7	2	8	3	3	4	3	8	6	3	0	9	8	4	8
S9606_1878	hsa-miR-29c-3p	79.802	37.927	107.631	105.937	65.495	197.061	87.172	190.033	40.187	168.645	182.651	170.858	166.742	199.841	398.788	955	522	1414	1463	941	2225	1124	2685	567	1909	2195	2205	2207	2808	5549
S9606_1880	hsa-let-7f-5p	6935.05	6291.4	6203.08	7072.29	6434.37	6230.84	5706.22	5941.99	6303.34	7631.53	6029.48	7018.12	6947.92	5940.44	6016.17	82993	86590	81493	97669	92446	70352	73576	83955	88934	86386	72459	90572	91963	83470	83713
S9606_1881	hsa-miR-483-5p	10.779	11.553	41.636	37.654	6.473	51.191	10.548	39.705	20.625	30.301	39.443	19.759	16.244	28.61	27.525	129	159	547	520	93	578	136	561	291	343	474	255	215	402	383
S9606_1882	hsa-miR-6842-5p	0.084	0	0.076	0	0.07	0.089	0	0.142	0.142	0.088	0	0	0.151	0.142	0.216	1	0	1	0	1	1	0	2	2	1	0	0	2	2	3
S9606_1883	hsa-miR-4745-5p	0	0	0	0.072	0	0	0	0	0	0	0	0	0	0.071	0	0	0	0	1	0	0	0	0	0	0	0	0	0	1	0
S9606_1886	hsa-let-7d-5p	2613.06	3620.88	2957.64	3429.23	2056.79	2609.08	2049.25	3209.9	3901.19	3319.02	2671.11	3564.07	3568.36	2219.75	2980.53	31271	49835	38856	47358	29551	29459	26423	45353	55042	37570	32100	45996	47231	31190	41473
S9606_1887	hsa-miR-10526-3p	0	0	0	0	0	0	0	0	0	0	0	0	0	0.071	0.072	0	0	0	0	0	0	0	0	0	0	0	0	0	1	1
S9606_1889	hsa-miR-30e-5p	51.808	19.182	50.999	59.739	56.377	108.051	30.945	90.239	15.876	68.819	78.552	74.387	88.319	46.402	154.945	620	264	670	825	810	1220	399	1275	224	779	944	960	1169	652	2156
S9606_1890	hsa-miR-1271-5p	33.675	66.917	40.571	38.233	42.874	32.504	31.177	22.577	51.244	50.178	34.45	55.713	33.696	41.705	41.898	403	921	533	528	616	367	402	319	723	568	414	719	446	586	583
S9606_3150	novel-hsa-miR104-5p	2.507	4.214	2.588	4.417	0.348	1.328	14.813	0.637	2.268	0.353	1.498	0.232	0.302	5.195	1.725	30	58	34	61	5	15	191	9	32	4	18	3	4	73	24
S9606_1893	hsa-miR-1255b-2-3p	0	0	0	0	0.07	0	0	0	0	0	0	0	0	0	0	0	0	0	0	1	0	0	0	0	0	0	0	0	0	0
S9606_1892	hsa-miR-18a-3p	2.674	3.778	5.861	5.503	2.575	3.454	2.792	4.459	6.025	4.417	8.488	3.874	4.533	3.985	5.749	32	52	77	76	37	39	36	63	85	50	102	50	60	56	80
S9606_1894	hsa-miR-378b	0.167	0.872	1.066	0.579	0.07	0.62	0.155	0.283	1.134	0.177	0.083	0	0.831	0.071	0.862	2	12	14	8	1	7	2	4	16	2	1	0	11	1	12
S9606_3155	novel-hsa-miR129-5p	0	0	0	0	0	0	0	0	0	0	0	0.077	0	0	0	0	0	0	0	0	0	0	0	0	0	0	1	0	0	0
S9606_1899	hsa-miR-6820-3p	0.084	0.509	0.381	0.072	0.278	0.443	0.388	0.071	0.354	0.177	0.499	0	0.453	0.071	0.144	1	7	5	1	4	5	5	1	5	2	6	0	6	1	2
S9606_1900	hsa-miR-369-5p	35.263	33.422	49.172	54.598	58.117	25.507	57.236	50.18	37.139	30.125	27.377	52.148	40.571	83.41	32.699	422	460	646	754	835	288	738	709	524	341	329	673	537	1172	455
S9606_1903	hsa-miR-4450	0	0	0	0	0	0	0.078	0	0	0	0.083	0	0	0	0	0	0	0	0	0	0	1	0	0	0	1	0	0	0	0
S9606_1906	hsa-miR-4745-3p	0	0	0.076	0	0	0	0	0	0	0	0	0.077	0	0	0	0	0	1	0	0	0	0	0	0	0	0	1	0	0	0
S9606_1907	hsa-miR-4725-5p	0	0.073	0	0	0	0	0	0	0	0	0	0.155	0.076	0.071	0	0	1	0	0	0	0	0	0	0	0	0	2	1	1	0
S9606_1908	hsa-miR-6862-5p	0.084	0	0.076	0	0	0	0	0	0	0.088	0	0	0	0	0	1	0	1	0	0	0	0	0	0	1	0	0	0	0	0
S9606_1909	hsa-miR-654-5p	8.607	16.493	13.016	16.437	20.254	6.465	15.821	16.632	25.799	10.248	9.486	14.335	10.955	29.82	12.649	103	227	171	227	291	73	204	235	364	116	114	185	145	419	176
S9606_1910	hsa-miR-99a-3p	6.351	7.048	10.58	8.544	6.403	18.599	3.8	6.724	7.584	11.396	24.714	7.129	10.199	2.491	20.266	76	97	139	118	92	210	49	95	107	129	297	92	135	35	282
S9606_3177	novel-hsa-miR275-3p	1.922	3.851	2.588	2.1	4.733	0.531	0.931	4.388	2.693	2.562	3.245	6.586	4.986	1.637	2.443	23	53	34	29	68	6	12	62	38	29	39	85	66	23	34
S9606_3179	novel-hsa-miR145-3p	2.256	9.954	2.284	1.738	1.67	3.366	4.653	0.566	11.553	1.148	1.248	0.697	1.284	6.69	2.012	27	137	30	24	24	38	60	8	163	13	15	9	17	94	28
S9606_1913	hsa-miR-10398-3p	0	0	0.076	0	0	0	0	0	0.071	0	0	0.077	0.076	0.071	0	0	0	1	0	0	0	0	0	1	0	0	1	1	1	0
S9606_1914	hsa-miR-130b-5p	39.525	41.124	37.069	68.066	70.228	10.274	38.545	62.849	55.496	28.535	7.323	89.265	52.055	31.884	15.236	473	566	487	940	1009	116	497	888	783	323	88	1152	689	448	212
S9606_1915	hsa-miR-487a-5p	7.353	12.788	13.93	11.803	14.338	9.122	10.548	13.377	17.436	7.244	15.644	9.298	9.444	18.148	11.642	88	176	183	163	206	103	136	189	246	82	188	120	125	255	162
S9606_3180	novel-hsa-miR134-5p	0	0.218	0.228	0.145	0.348	0.089	0.078	0.071	0.142	0	0.083	0.077	0.076	0	0.144	0	3	3	2	5	1	1	1	2	0	1	1	1	0	2
S9606_1916	hsa-miR-6799-3p	0.084	0.073	0	0	0	0	0	0.071	0.071	0	0	0	0	0	0	1	1	0	0	0	0	0	1	1	0	0	0	0	0	0
S9606_3181	novel-hsa-miR263-3p	0	0	0	0	0	0	0	0	0	0	0	0.077	0	0	0	0	0	0	0	0	0	0	0	0	0	0	1	0	0	0
S9606_1917	hsa-miR-3064-3p	0	0.073	0	0	0	0	0	0.071	0	0	0	0.155	0	0	0	0	1	0	0	0	0	0	1	0	0	0	2	0	0	0
S9606_3185	novel-hsa-miR208-3p	0.501	0.291	1.446	1.521	0.905	0.443	0.853	0.566	3.756	0.442	0.999	1.317	1.662	0.427	0.791	6	4	19	21	13	5	11	8	53	5	12	17	22	6	11
S9606_1920	hsa-miR-939-5p	0.084	0.145	0.152	0	0.209	0	0	0.142	0.071	0.088	0.083	0.155	0.151	0	0.144	1	2	2	0	3	0	0	2	1	1	1	2	2	0	2
S9606_3187	novel-hsa-miR193-5p	0.501	0.145	0.228	0	0.07	0	0.62	0.071	0.213	0.088	0.083	0.387	0.227	0.071	0	6	2	3	0	1	0	8	1	3	1	1	5	3	1	0
S9606_1921	hsa-miR-485-5p	25.069	44.539	39.657	47.501	46.563	30.555	36.839	43.102	61.45	26.326	39.027	51.916	35.509	56.366	54.331	300	613	521	656	669	345	475	609	867	298	469	670	470	792	756
S9606_1922	hsa-miR-9985	0.585	0.509	0.533	0.29	0.626	0.443	0.233	0.637	0.284	0.53	0.666	0.775	0.453	0.427	0.144	7	7	7	4	9	5	3	9	4	6	8	10	6	6	2
S9606_1925	hsa-miR-4506	0	0	0	0	0	0	0	0	0	0	0	0	0	0.071	0	0	0	0	0	0	0	0	0	0	0	0	0	0	1	0
S9606_1926	hsa-miR-6880-3p	0	0	0	0	0.07	0	0	0	0.071	0	0	0	0	0	0.072	0	0	0	0	1	0	0	0	1	0	0	0	0	0	1
S9606_1927	hsa-miR-144-5p	8.106	1.453	3.654	2.752	1.462	2.48	3.645	2.477	0.78	5.389	2.164	0.697	0.907	1.423	2.731	97	20	48	38	21	28	47	35	11	61	26	9	12	20	38
S9606_1928	hsa-miR-122-5p	2.423	1.235	1.142	1.81	2.714	0.62	0.388	1.486	1.205	0.53	0	0.852	0.907	0.285	0.503	29	17	15	25	39	7	5	21	17	6	0	11	12	4	7
S9606_1929	hsa-miR-206	0	0.436	0.457	0.507	0.07	3.277	0	0.92	0.142	0	0.915	0	0.453	0.071	0.575	0	6	6	7	1	37	0	13	2	0	11	0	6	1	8
S9606_1930	hsa-miR-548f-5p	0.167	0	0.228	0.145	0	0.089	0.078	0.071	0	0.177	0.166	0	0	0	0	2	0	3	2	0	1	1	1	0	2	2	0	0	0	0
S9606_1931	hsa-miR-136-5p	2.841	0.727	9.895	7.096	3.132	18.599	1.474	6.724	1.134	4.77	13.148	5.579	7.933	10.248	31.693	34	10	130	98	45	210	19	95	16	54	158	72	105	144	441
S9606_1933	hsa-miR-6810-3p	0	0	0	0	0	0	0	0	0	0	0	0.077	0.151	0.071	0	0	0	0	0	0	0	0	0	0	0	0	1	2	1	0
S9606_3201	novel-hsa-miR223-5p	0	0	0.304	0.145	0.07	0	0	0.142	0.213	0	0.083	0.077	0	0.142	0.287	0	0	4	2	1	0	0	2	3	0	1	1	0	2	4
S9606_3203	novel-hsa-miR148-3p	1.17	1.163	0.076	0.145	0.209	4.074	6.282	0.071	1.843	0	1.498	0	0.756	0.569	0	14	16	1	2	3	46	81	1	26	0	18	0	10	8	0
S9606_1939	hsa-miR-1972	0	0	0.076	0.072	0	0	0	0	0	0.088	0	0	0.076	0	0	0	0	1	1	0	0	0	0	0	1	0	0	1	0	0
S9606_1940	hsa-miR-340-5p	404.022	128.022	749.533	793.912	507.115	527.68	342.02	486.796	137.572	514.063	531.227	736.278	869.52	622.512	511.403	4835	1762	9847	10964	7286	5958	4410	6878	1941	5819	6384	9502	11509	8747	7116
S9606_3204	novel-hsa-miR219-3p	0	0	0.152	0	0	0	0.078	0	0.284	0	0	0	0.151	0.071	0	0	0	2	0	0	0	1	0	4	0	0	0	2	1	0
S9606_1941	hsa-miR-3120-5p	0	0.145	0	0.217	0.07	0.177	0.078	0.425	0.142	0.177	0.166	0.155	0	0	0.287	0	2	0	3	1	2	1	6	2	2	2	2	0	0	4
S9606_1942	hsa-miR-485-3p	2.674	5.885	8.83	5.286	2.575	5.048	5.506	7.29	5.741	2.827	10.485	2.48	3.626	8.967	10.061	32	81	116	73	37	57	71	103	81	32	126	32	48	126	140
S9606_1944	hsa-miR-25-3p	215.506	297.677	591.208	271.758	341.116	345.941	174.422	211.691	199.447	304.515	612.442	254.311	415.608	216.78	172.121	2579	4097	7767	3753	4901	3906	2249	2991	2814	3447	7360	3282	5501	3046	2395
S9606_3208	novel-hsa-miR214-5p	0.668	0	0.304	0	0.07	0.089	0.233	1.062	0.071	0.177	0.166	0.232	0	0.498	0	8	0	4	0	1	1	3	15	1	2	2	3	0	7	0
S9606_3210	novel-hsa-miR200-5p	1.504	2.034	2.131	3.91	2.088	1.151	2.792	4.176	5.032	1.237	0.666	2.247	2.493	0.783	1.15	18	28	28	54	30	13	36	59	71	14	8	29	33	11	16
S9606_1945	hsa-miR-4684-3p	0.084	0	0.076	0	0	0.089	0	0	0	0.088	0.083	0	0	0	0	1	0	1	0	0	1	0	0	0	1	1	0	0	0	0
S9606_3211	novel-hsa-miR272-3p	0	0	0.076	0.072	0	0	0	0	0.071	0	0.083	0.077	0	0	0	0	0	1	1	0	0	0	0	1	0	1	1	0	0	0
S9606_1946	hsa-miR-6728-5p	0	0	0.076	0	0	0	0	0.071	0	0	0	0	0.076	0	0	0	0	1	0	0	0	0	1	0	0	0	0	1	0	0
S9606_1947	hsa-miR-147b-5p	0.084	0	0.076	0	0.07	0	0	0.071	0.071	0	0.166	0	0.076	0	0	1	0	1	0	1	0	0	1	1	0	2	0	1	0	0
S9606_1949	hsa-miR-3688-3p	0.501	0.218	0.304	0.29	0.209	0.089	0.388	0.142	0.071	0.442	0.166	0.542	0.68	0.214	0.287	6	3	4	4	3	1	5	2	1	5	2	7	9	3	4
S9606_1950	hsa-miR-6851-5p	0	0	0	0	0	0	0	0	0	0	0	0	0.076	0	0	0	0	0	0	0	0	0	0	0	0	0	0	1	0	0
S9606_1951	hsa-miR-455-3p	194.448	606.616	553.453	275.74	213.328	109.203	103.847	296.409	131.051	195.236	218.515	320.252	296.539	139.562	142.44	2327	8349	7271	3808	3065	1233	1339	4188	1849	2210	2626	4133	3925	1961	1982
S9606_1952	hsa-miR-425-5p	124.925	158.466	254.995	172.193	165.93	81.924	129.983	192.227	150.188	130.481	161.515	209.834	201.495	111.379	103.919	1495	2181	3350	2378	2384	925	1676	2716	2119	1477	1941	2708	2667	1565	1446
S9606_1953	hsa-miR-181c-5p	498.447	427.661	506.793	399.418	626.482	435.748	318.831	529.474	419.802	479.521	825.465	817.716	787.546	238.415	386.643	5965	5886	6658	5516	9001	4920	4111	7481	5923	5428	9920	10553	10424	3350	5380
S9606_1955	hsa-miR-5685	0	0	0	0	0	0	0	0.071	0	0	0	0	0	0	0	0	0	0	0	0	0	0	1	0	0	0	0	0	0	0
S9606_3221	novel-hsa-miR211-3p	0.084	0.073	0.076	0.072	0	0	0.078	0	0.071	0	0.083	0.155	0.076	0.214	0.072	1	1	1	1	0	0	1	0	1	0	1	2	1	3	1
S9606_1957	hsa-miR-338-3p	2.173	5.304	4.491	4.2	5.777	10.539	3.645	4.317	6.662	6.714	6.407	5.657	5.137	8.683	9.055	26	73	59	58	83	119	47	61	94	76	77	73	68	122	126
S9606_1958	hsa-miR-499b-5p	0	0.073	0.228	0	0	0	0	0.071	0	0.088	0	0.077	0	0	0	0	1	3	0	0	0	0	1	0	1	0	1	0	0	0
S9606_1960	hsa-miR-153-5p	0	0	0.076	0	0	0	0	0	0	0	0	0.077	0.076	0	0	0	0	1	0	0	0	0	0	0	0	0	1	1	0	0
S9606_1959	hsa-miR-211-5p	3.844	6.975	1.522	2.462	2.575	0.443	0.31	1.84	0.496	1.502	3.578	2.402	0.982	0.214	1.294	46	96	20	34	37	5	4	26	7	17	43	31	13	3	18
S9606_1961	hsa-miR-4703-3p	0	0	0	0	0	0	0	0	0	0	0	0	0	0	0.072	0	0	0	0	0	0	0	0	0	0	0	0	0	0	1
S9606_1962	hsa-miR-767-5p	15.041	27.61	18.497	15.93	26.449	3.1	6.902	28.31	26.791	3.71	2.912	31.15	31.505	2.349	8.983	180	380	243	220	380	35	89	400	378	42	35	402	417	33	125
S9606_1964	hsa-miR-101-2-5p	0	0	0	0	0	0	0	0	0.071	0	0	0	0	0	0	0	0	0	0	0	0	0	0	1	0	0	0	0	0	0
S9606_3231	novel-hsa-miR205-3p	0	0.218	0.304	0.29	0.07	0	0.155	0.071	0.071	0.088	0	0.31	0.076	0	0	0	3	4	4	1	0	2	1	1	1	0	4	1	0	0
S9606_1963	hsa-miR-219a-5p	1.003	0.145	2.664	1.521	0.905	5.934	0.078	1.699	0.284	0.353	5.492	2.557	4.986	1.352	2.947	12	2	35	21	13	67	1	24	4	4	66	33	66	19	41
S9606_1965	hsa-miR-219a-1-3p	0.585	0.436	0.685	0.579	0.696	0.354	0.388	0.566	0.638	0.442	1.165	0.62	0.604	0	0.431	7	6	9	8	10	4	5	8	9	5	14	8	8	0	6
S9606_1967	hsa-miR-3121-5p	0.084	0	0	0.072	0	0	0.078	0	0.071	0.088	0	0.155	0.076	0.071	0.072	1	0	0	1	0	0	1	0	1	1	0	2	1	1	1
S9606_1969	hsa-miR-4523	0	0	0.152	0.072	0	0	0	0	0	0.088	0	0	0	0	0	0	0	2	1	0	0	0	0	0	1	0	0	0	0	0
S9606_3233	novel-hsa-miR312-5p	0.167	0.145	0	0	0	0	0	0	0	0	0	0	0.151	0	0	2	2	0	0	0	0	0	0	0	0	0	0	2	0	0
S9606_3234	novel-hsa-miR117-3p	0	0.363	0.228	0.072	0.139	0	0.078	0.142	0.213	0.088	0	0.077	0.227	0	0.072	0	5	3	1	2	0	1	2	3	1	0	1	3	0	1
S9606_1970	hsa-miR-140-3p	28.077	56.019	19.715	41.564	39.186	59.34	23.189	52.091	46.141	39.047	39.11	43.935	39.664	32.097	53.038	336	771	259	574	563	670	299	736	651	442	470	567	525	451	738
S9606_1971	hsa-miR-3659	0	0.073	0	0.145	0	0	0	0.142	0.142	0	0	0.155	0	0	0.216	0	1	0	2	0	0	0	2	2	0	0	2	0	0	3
S9606_1973	hsa-miR-4526	0	0.073	0	0	0	0	0	0.071	0.071	0	0.083	0.31	0	0	0	0	1	0	0	0	0	0	1	1	0	1	4	0	0	0
S9606_1974	hsa-miR-7850-5p	0	0	0	0	0	0	0	0	0	0.088	0	0.077	0	0.142	0	0	0	0	0	0	0	0	0	0	1	0	1	0	2	0
S9606_1975	hsa-miR-6134	0	0	0	0	0	0	0	0	0	0	0	0	0	0	0.072	0	0	0	0	0	0	0	0	0	0	0	0	0	0	1
S9606_3237	novel-hsa-miR256-5p	0	0	0	0	0	0	0.078	0	0	0	0	0	0	0	0	0	0	0	0	0	0	1	0	0	0	0	0	0	0	0
S9606_1976	hsa-miR-625-5p	35.43	45.483	35.623	47.864	51.853	40.918	37.227	44.023	49.118	39.224	50.926	38.433	52.13	62.201	20.266	424	626	468	661	745	462	480	622	693	444	612	496	690	874	282
S9606_1977	hsa-miR-1287-3p	7.604	10.899	8.449	6.3	12.876	3.72	2.714	17.057	5.67	8.127	6.657	11.468	7.933	2.918	7.187	91	150	111	87	185	42	35	241	80	92	80	148	105	41	100
S9606_1978	hsa-miR-369-3p	97.6	16.784	275.318	177.334	131.686	137.721	152.784	107.579	20.696	100.622	205.534	94.921	208.748	358.476	130.582	1168	231	3617	2449	1892	1555	1970	1520	292	1139	2470	1225	2763	5037	1817
S9606_1979	hsa-miR-132-3p	29.497	28.118	30.599	43.664	35.775	53.406	21.328	30.575	54.504	92.494	41.773	51.606	25.385	83.623	21.632	353	387	402	603	514	603	275	432	769	1047	502	666	336	1175	301
S9606_3246	novel-hsa-miR189-5p	46.377	173.506	91.189	111.875	120.55	62.794	94.773	202.773	379.403	51.15	53.422	188.602	195.3	43.128	167.234	555	2388	1198	1545	1732	709	1222	2865	5353	579	642	2434	2585	606	2327
S9606_1980	hsa-miR-6882-5p	0	0	0	0.072	0.139	0.089	0.078	0	0	0.088	0.083	0.077	0.076	0	0.072	0	0	0	1	2	1	1	0	0	1	1	1	1	0	1
S9606_1981	hsa-miR-1537-5p	0.084	0.363	0.381	0.29	0.348	0.531	0.078	0.142	0.142	0.353	0.499	0.387	0.756	1.352	0.575	1	5	5	4	5	6	1	2	2	4	6	5	10	19	8
S9606_1982	hsa-miR-5002-3p	0	0	0	0.072	0	0	0	0	0.071	0	0	0.155	0	0	0	0	0	0	1	0	0	0	0	1	0	0	2	0	0	0
S9606_1985	hsa-miR-1908-3p	0	0.145	0.076	0.072	0	0.089	0.078	0	0	0	0	0	0.227	0.071	0	0	2	1	1	0	1	1	0	0	0	0	0	3	1	0
S9606_1987	hsa-miR-6514-3p	0	0.509	0.228	0.217	0.209	0.266	0	0.354	0.354	0.265	0.416	0.465	0.227	0.071	0.144	0	7	3	3	3	3	0	5	5	3	5	6	3	1	2
S9606_3254	novel-hsa-miR161-5p	0	0.073	0.076	0.145	0	0	0	0	0.142	0	0	0.077	0	0.214	0	0	1	1	2	0	0	0	0	2	0	0	1	0	3	0
S9606_1988	hsa-miR-6738-3p	0	0	0	0.145	0.07	0.089	0.155	0	0.213	0.177	0	0	0.076	0.142	0.072	0	0	0	2	1	1	2	0	3	2	0	0	1	2	1
S9606_1989	hsa-miR-548h-5p	0	0	0.076	0	0	0	0	0.071	0	0.088	0	0	0	0	0	0	0	1	0	0	0	0	1	0	1	0	0	0	0	0
S9606_3258	novel-hsa-miR114-3p	0	0.073	0.152	0.217	0	0.266	0.62	0.071	0.496	0.353	0	0.155	0.302	1.85	0.144	0	1	2	3	0	3	8	1	7	4	0	2	4	26	2
S9606_3260	novel-hsa-miR135-3p	0	0	0	0	0	0	0	0	0.142	0	0	0	0	0	0	0	0	0	0	0	0	0	0	2	0	0	0	0	0	0
S9606_1992	hsa-miR-130a-3p	196.12	285.398	352.045	389.208	225.369	412.189	150.535	251.042	272.804	305.752	319.535	284.841	355.846	186.248	458.437	2347	3928	4625	5375	3238	4654	1941	3547	3849	3461	3840	3676	4710	2617	6379
S9606_1995	hsa-miR-5004-5p	0	0	0	0	0	0	0	0	0	0.088	0	0	0	0	0	0	0	0	0	0	0	0	0	0	1	0	0	0	0	0
S9606_1996	hsa-miR-142-3p	144.478	48.826	265.347	272.12	136.975	576.569	222.352	211.549	199.659	390.561	360.559	138.779	155.107	1097.28	415.461	1729	672	3486	3758	1968	6510	2867	2989	2817	4421	4333	1791	2053	15418	5781
S9606_2000	hsa-miR-1537-3p	5.181	2.761	11.722	9.196	7.587	9.919	4.033	8.635	2.977	7.332	9.985	8.601	13.599	20.283	9.774	62	38	154	127	109	112	52	122	42	83	120	111	180	285	136
S9606_2002	hsa-miR-5187-5p	0	0.145	0.228	0	0.209	0.089	0	0	0	0.265	0	0.155	0	0.142	0	0	2	3	0	3	1	0	0	0	3	0	2	0	2	0
S9606_2001	hsa-miR-9898	0	0.073	0	0	0	0.089	0	0	0.071	0	0	0.155	0	0	0.072	0	1	0	0	0	1	0	0	1	0	0	2	0	0	1
S9606_2004	hsa-miR-4646-3p	0	0	0	0	0	0.089	0	0	0	0	0	0	0	0	0	0	0	0	0	0	1	0	0	0	0	0	0	0	0	0
S9606_2005	hsa-miR-3529-5p	0	0	0	0	0	0	0.155	0	0.142	0	0	0	0.076	0	0	0	0	0	0	0	0	2	0	2	0	0	0	1	0	0
S9606_2007	hsa-miR-1-5p	0	0	0	0	0	0	0	0	0	0	0	0	0	0	0.144	0	0	0	0	0	0	0	0	0	0	0	0	0	0	2
S9606_2008	hsa-miR-27a-3p	2762.47	1826.82	4330.5	3222.86	4081.35	4475.45	2489.45	3544.24	1826.85	4247.14	5100.66	4583.56	4095.33	4350.68	3411.8	33059	25143	56892	44508	58639	50532	32099	50077	25775	48076	61297	59153	54206	61132	47474
S9606_2009	hsa-miR-671-5p	26.238	37.419	56.327	110.209	73.429	32.504	36.916	43.598	71.16	66.61	33.784	96.238	79.707	59.212	75.46	314	515	740	1522	1055	367	476	616	1004	754	406	1242	1055	832	1050
S9606_3275	novel-hsa-miR289-5p	22.645	11.77	17.05	18.465	18.166	9.477	12.719	16.562	9.072	24.294	25.546	22.704	28.483	23.343	19.763	271	162	224	255	261	107	164	234	128	275	307	293	377	328	275
S9606_2010	hsa-miR-1285-5p	0.084	0.218	0.304	0.434	0.418	0.62	0.233	0.354	0.992	0.265	0.25	0.775	0.453	0.071	0.216	1	3	4	6	6	7	3	5	14	3	3	10	6	1	3
S9606_2014	hsa-miR-539-5p	1.17	1.235	2.055	3.041	2.018	1.86	2.094	2.265	2.835	1.944	2.164	1.395	1.738	4.982	4.312	14	17	27	42	29	21	27	32	40	22	26	18	23	70	60
S9606_3279	novel-hsa-miR29-5p	0	0	0.152	0	0	0	0	0	0	0	0	0	0	0	0	0	0	2	0	0	0	0	0	0	0	0	0	0	0	0
S9606_2016	hsa-miR-33b-5p	0.084	0.073	0.152	0	0	0.531	0	1.132	0.071	0	0.666	0	0.076	0.071	0.216	1	1	2	0	0	6	0	16	1	0	8	0	1	1	3
S9606_2658	novel-hsa-miR274-3p	0	0.581	0.304	0	0	0.354	0.233	0.142	0.213	0.177	0.166	0	0.302	0.783	0.431	0	8	4	0	0	4	3	2	3	2	2	0	4	11	6
S9606_2661	novel-hsa-miR69-5p	0	0.073	0.152	0	0	0	0	0	0	0	0.166	0	0	0	0.072	0	1	2	0	0	0	0	0	0	0	2	0	0	0	1
S9606_2019	hsa-miR-3916	0	0	0.076	0.072	0	0	0	0	0.142	0	0.083	0	0.076	0.142	0	0	0	1	1	0	0	0	0	2	0	1	0	1	2	0
S9606_2020	hsa-miR-6744-3p	0.084	0.073	0	0	0.07	0.177	0.078	0	0	0	0	0.077	0	0	0	1	1	0	0	1	2	1	0	0	0	0	1	0	0	0
S9606_2021	hsa-miR-6756-3p	0	0	0	0.072	0	0	0	0	0	0.088	0	0	0	0	0	0	0	0	1	0	0	0	0	0	1	0	0	0	0	0
S9606_2023	hsa-miR-3170	0	0	0.076	0.217	0.139	0.089	0	0.071	0.071	0	0	0.077	0	0	0	0	0	1	3	2	1	0	1	1	0	0	1	0	0	0
S9606_2024	hsa-miR-4754	0.167	0.073	0	0	0	0.089	0.078	0	0.142	0	0	0.155	0	0.214	0	2	1	0	0	0	1	1	0	2	0	0	2	0	3	0
S9606_2025	hsa-miR-5586-3p	0	0	0	0	0	0	0	0	0	0	0.083	0	0	0.214	0	0	0	0	0	0	0	0	0	0	0	1	0	0	3	0
S9606_2026	hsa-miR-490-5p	1.086	15.403	0.609	0.869	6.264	0	0.62	8.352	1.418	0.707	0.832	4.882	3.778	0.071	2.587	13	212	8	12	90	0	8	118	20	8	10	63	50	1	36
S9606_2027	hsa-miR-34c-5p	22.144	185.421	88.449	67.559	69.88	41.449	25.361	64.831	44.511	33.658	124.153	41.455	44.726	31.812	235.004	265	2552	1162	933	1004	468	327	916	628	381	1492	535	592	447	3270
S9606_2028	hsa-miR-522-3p	0.668	2.616	2.74	3.476	5.847	0.709	0.31	4.247	1.488	0.088	0.832	2.092	3.626	0.498	0.216	8	36	36	48	84	8	4	60	21	1	10	27	48	7	3
S9606_2030	hsa-miR-4306	0.084	0.145	0.076	0.217	0	0.266	0	0.142	0.142	0.177	0.083	0	0	0.142	0.216	1	2	1	3	0	3	0	2	2	2	1	0	0	2	3
S9606_2032	hsa-miR-373-3p	0.251	0.436	0.913	0.579	0.278	0.266	0.388	0.708	0.992	0.088	0	0.232	0.302	0.142	0.287	3	6	12	8	4	3	5	10	14	1	0	3	4	2	4
S9606_2034	hsa-miR-4802-3p	0.084	0.073	0.076	0.217	0.278	0.089	0	0.212	0	0.442	0.333	0.542	0.604	0	0.072	1	1	1	3	4	1	0	3	0	5	4	7	8	0	1
S9606_2033	hsa-miR-365b-5p	1.086	2.616	2.131	1.376	1.114	0.177	1.163	2.548	2.055	0.972	1.831	3.409	4.684	1.281	3.881	13	36	28	19	16	2	15	36	29	11	22	44	62	18	54
S9606_2036	hsa-miR-6876-3p	0	0	0	0	0.07	0	0	0	0	0	0	0	0	0	0	0	0	0	0	1	0	0	0	0	0	0	0	0	0	0
S9606_2037	hsa-miR-3127-5p	0.334	0.363	0.304	0.29	0.348	0.443	0.078	0.142	0.354	0.088	0.416	0.62	0.302	0.285	0.072	4	5	4	4	5	5	1	2	5	1	5	8	4	4	1
S9606_2038	hsa-miR-185-5p	130.44	86.68	193.948	127.298	20.95	122.665	245.541	94.273	83.564	148.061	176.826	98.795	144.681	156.998	80.275	1561	1193	2548	1758	301	1385	3166	1332	1179	1676	2125	1275	1915	2206	1117
S9606_2039	hsa-miR-6503-3p	0	0	0.152	0	0	0	0.078	0	0	0.088	0	0	0.151	0	0	0	0	2	0	0	0	1	0	0	1	0	0	2	0	0
S9606_2041	hsa-miR-5698	0	0	0	0	0	0	0	0.071	0.071	0	0	0.077	0	0.071	0.072	0	0	0	0	0	0	0	1	1	0	0	1	0	1	1
S9606_2044	hsa-miR-548ah-5p	0.084	0.145	0	0	0.07	0	0.155	0.283	0.78	0.265	0.666	0.155	0.227	0.071	0.072	1	2	0	0	1	0	2	4	11	3	8	2	3	1	1
S9606_2043	hsa-miR-888-5p	0	0	0	0	0	0	0	0	0	0	0	0	0	0	0.072	0	0	0	0	0	0	0	0	0	0	0	0	0	0	1
S9606_2045	hsa-miR-7-2-3p	0	0	0	0.29	0	0	0.078	0	0.071	0.088	0.083	0.31	0	0.071	0.072	0	0	0	4	0	0	1	0	1	1	1	4	0	1	1
S9606_2046	hsa-miR-4520-2-3p	0	0	0.076	0	0	0	0	0	0	0	0	0	0	0	0	0	0	1	0	0	0	0	0	0	0	0	0	0	0	0
S9606_2050	hsa-miR-6807-3p	0	0	0.076	0.072	0.07	0	0	0.071	0	0	0	0	0	0	0	0	0	1	1	1	0	0	1	0	0	0	0	0	0	0
S9606_2052	hsa-miR-549a-3p	0.334	0.073	0.381	0.362	0.07	0.531	0	0.142	0	0.618	0.666	0.542	0.227	0.498	0.144	4	1	5	5	1	6	0	2	0	7	8	7	3	7	2
S9606_2056	hsa-miR-4284	0.919	0	0.076	0.072	0	0.089	0.776	0.354	0	0.088	0.166	0	0	0.142	0	11	0	1	1	0	1	10	5	0	1	2	0	0	2	0
S9606_2055	hsa-miR-6890-5p	0	0.073	0.076	0	0	0	0	0	0	0	0	0.077	0	0	0	0	1	1	0	0	0	0	0	0	0	0	1	0	0	0
S9606_2057	hsa-miR-4789-3p	0	0	0.152	0	0	0	0	0.071	0	0.088	0	0	0	0	0	0	0	2	0	0	0	0	1	0	1	0	0	0	0	0
S9606_2700	novel-hsa-miR58-3p	0	0	0	0	0	0	0	0.071	0	0	0.083	0.077	0	0	0.072	0	0	0	0	0	0	0	1	0	0	1	1	0	0	1
S9606_2701	novel-hsa-miR115-5p	26.322	47.809	52.826	69.804	25.335	20.636	475.105	16.632	159.614	29.771	39.11	22.549	42.46	16.511	41.826	315	658	694	964	364	233	6126	235	2252	337	470	291	562	232	582
S9606_2059	hsa-miR-513a-5p	0	0.218	0	0.072	0	0	0	0.071	0.213	0.088	0	0.232	0	0	0.216	0	3	0	1	0	0	0	1	3	1	0	3	0	0	3
S9606_2061	hsa-miR-3667-5p	0.084	0	0	0	0.139	0	0.078	0	0.071	0.088	0	0	0	0	0	1	0	0	0	2	0	1	0	1	1	0	0	0	0	0
S9606_2062	hsa-miR-450a-5p	261.632	164.278	325.556	390.149	363.458	74.839	87.483	316.651	99.298	156.366	83.129	275.232	322.679	69.888	167.809	3131	2261	4277	5388	5222	845	1128	4474	1401	1770	999	3552	4271	982	2335
S9606_2065	hsa-miR-3163	0.084	0	0	0	0	0	0	0	0.284	0.088	0	0	0	0	0	1	0	0	0	0	0	0	0	4	1	0	0	0	0	0
S9606_2068	hsa-miR-663a	0	0.509	0	0	0	0	0.078	0	0	0	0	0	0	0	0	0	7	0	0	0	0	1	0	0	0	0	0	0	0	0
S9606_2070	hsa-miR-9-5p	57.073	116.397	33.872	47.501	160.779	44.195	38.235	81.746	120.207	36.75	321.366	317.153	290.344	25.834	53.972	683	1602	445	656	2310	499	493	1155	1696	416	3862	4093	3843	363	751
S9606_2072	hsa-miR-378c	0.334	0.581	0.228	0.072	0.348	0.443	0.155	0.283	0.213	0.177	0.083	0.155	0.151	0.427	0.287	4	8	3	1	5	5	2	4	3	2	1	2	2	6	4
S9606_2076	hsa-miR-125a-5p	264.808	450.403	332.635	488.99	311.188	508.195	188.072	350.553	466.368	353.81	451.51	319.322	339.527	273.074	336.623	3169	6199	4370	6753	4471	5738	2425	4953	6580	4005	5426	4121	4494	3837	4684
S9606_2077	hsa-miR-378e	0.167	0.363	0.457	0.217	0	0.089	0.155	0.283	0.284	0.088	0	0.232	0.302	0.071	0.072	2	5	6	3	0	1	2	4	4	1	0	3	4	1	1
S9606_2078	hsa-miR-3617-5p	0.334	0.581	0.304	0.145	0.209	0.089	0.233	0.425	0.354	0.265	1.831	0.775	0.907	0.142	1.581	4	8	4	2	3	1	3	6	5	3	22	10	12	2	22
S9606_2079	hsa-miR-3662	0.167	0.218	0.228	0.507	0.07	0	0.155	0.142	0.142	0.353	0.166	0	0.302	0	0.072	2	3	3	7	1	0	2	2	2	4	2	0	4	0	1
S9606_2082	hsa-miR-3140-3p	0.251	0.073	0.304	0.29	0	0.266	0.31	0.283	0.354	0.265	0.499	0.155	0.227	0.356	0.072	3	1	4	4	0	3	4	4	5	3	6	2	3	5	1
S9606_2083	hsa-miR-181b-2-3p	0.585	0	0.837	1.014	1.183	0.62	0.31	0.637	0.142	0.618	0.25	1.395	1.058	0.569	0.575	7	0	11	14	17	7	4	9	2	7	3	18	14	8	8
S9606_2085	hsa-miR-3907	0	0	0	0	0	0	0	0.071	0	0	0	0	0	0.071	0	0	0	0	0	0	0	0	1	0	0	0	0	0	1	0
S9606_2087	hsa-miR-493-3p	28.077	24.486	38.135	52.86	32.782	33.035	63.983	46.146	50.677	31.715	34.117	50.289	39.211	100.205	36.724	336	337	501	730	471	373	825	652	715	359	410	649	519	1408	511
S9606_2090	hsa-miR-99a-5p	7640.9	6121.96	6407.68	6225.52	6670.87	8760.03	5415.78	6874.81	5995.03	8229.69	7835.93	7284.75	6603.71	5251.46	7218.14	91440	84258	84181	85975	95844	98909	69831	97135	84584	93157	94168	94013	87407	73789	100438
S9606_2092	hsa-miR-4743-5p	0	0	0.076	0	0	0	0	0	0	0	0	0	0	0	0	0	0	1	0	0	0	0	0	0	0	0	0	0	0	0
S9606_2091	hsa-miR-196a-5p	13.871	38.072	32.883	44.171	25.961	413.075	61.501	47.561	121.553	116.7	30.622	21.076	24.705	119.136	337.198	166	524	432	610	373	4664	793	672	1715	1321	368	272	327	1674	4692
S9606_2093	hsa-miR-4723-3p	0	0	0	0.217	0	0.089	0	0	0	0	0	0	0	0	0	0	0	0	3	0	1	0	0	0	0	0	0	0	0	0
S9606_2094	hsa-miR-6763-5p	0	0.145	0	0	0.07	0	0	0.142	0.071	0.088	0	0.155	0	0.071	0	0	2	0	0	1	0	0	2	1	1	0	2	0	1	0
S9606_2095	hsa-miR-6809-5p	0	0	0	0	0	0	0	0	0.071	0	0	0	0	0.142	0	0	0	0	0	0	0	0	0	1	0	0	0	0	2	0
S9606_2097	hsa-miR-4667-3p	0	0	0	0	0.07	0	0	0	0.071	0	0.083	0	0	0	0	0	0	0	0	1	0	0	0	1	0	1	0	0	0	0
S9606_2096	hsa-miR-890	0	0	0.076	0	0	0	0.078	0	0.213	0	0	0.232	0	0	0.216	0	0	1	0	0	0	1	0	3	0	0	3	0	0	3
S9606_2098	hsa-miR-1247-5p	13.537	30.734	7.688	9.703	7.935	24.799	101.287	11.324	142.462	8.481	44.602	9.531	10.653	37.862	58.571	162	423	101	134	114	280	1306	160	2010	96	536	123	141	532	815
S9606_2100	hsa-miR-3613-3p	0	0.145	0	0	0	0	0	0.071	0	0	0	0.077	0	0	0	0	2	0	0	0	0	0	1	0	0	0	1	0	0	0
S9606_2101	hsa-miR-548a-5p	0	0.073	0.152	0.072	0	0.089	0	0.142	0.071	0.088	0	0.232	0.151	0	0	0	1	2	1	0	1	0	2	1	1	0	3	2	0	0
S9606_2102	hsa-miR-1180-5p	0	0.073	0.152	0	0	0	0.078	0	0	0.088	0	0.077	0.076	0	0	0	1	2	0	0	0	1	0	0	1	0	1	1	0	0
S9606_2105	hsa-miR-497-5p	1423.39	3282.88	1897.32	1393.55	2039.32	4033.06	1076.01	2325.84	2734.49	2255.2	2255.72	1874.09	2075.54	1343.73	2121.93	17034	45183	24926	19245	29300	45537	13874	32862	38581	25528	27108	24186	27472	18881	29526
S9606_2111	hsa-miR-642b-3p	0	0	0	0	0	0	0	0	1.134	0	0	0	0	0	0	0	0	0	0	0	0	0	0	16	0	0	0	0	0	0
S9606_2112	hsa-miR-363-3p	347.701	331.099	269.305	277.261	333.321	114.959	608.578	696.222	307.817	387.645	359.31	440.356	311.12	540.312	173.414	4161	4557	3538	3829	4789	1298	7847	9837	4343	4388	4318	5683	4118	7592	2413
S9606_2113	hsa-miR-3620-3p	0	0	0.076	0	0	0	0	0	0.071	0.088	0	0.077	0	0.071	0	0	0	1	0	0	0	0	0	1	1	0	1	0	1	0
S9606_2117	hsa-miR-3154	0.084	0.073	0	0	0.07	0.354	0.155	0.495	0.354	0.088	0.083	0.155	0.378	0.142	0.072	1	1	0	0	1	4	2	7	5	1	1	2	5	2	1
S9606_2115	hsa-miR-6869-5p	0	0	0.076	0	0	0	0.078	0	0	0	0	0	0	0.071	0	0	0	1	0	0	0	1	0	0	0	0	0	0	1	0
S9606_2116	hsa-miR-320a-5p	0.084	0	0	0	0	0	0	0	0.071	0	0	0	0	0	0.144	1	0	0	0	0	0	0	0	1	0	0	0	0	0	2
S9606_2119	hsa-miR-6853-3p	0	0.073	0	0.072	0	0	0	0	0	0.088	0	0	0.076	0.071	0	0	1	0	1	0	0	0	0	0	1	0	0	1	1	0
S9606_2123	hsa-miR-5683	0	0	0	0	0	0	0	0.283	0	0	0	0.232	0.076	0	0	0	0	0	0	0	0	0	4	0	0	0	3	1	0	0
S9606_2122	hsa-miR-493-5p	153.754	138.775	180.399	246.704	204.071	131.433	278.812	236.745	191.225	160.429	151.529	216.343	187.745	480.53	118.508	1840	1910	2370	3407	2932	1484	3595	3345	2698	1816	1821	2792	2485	6752	1649
S9606_2125	hsa-miR-629-5p	8.523	23.105	11.798	14.265	2.575	10.805	6.825	13.66	20.342	10.866	11.899	6.741	7.177	11.529	10.061	102	318	155	197	37	122	88	193	287	123	143	87	95	162	140
S9606_2127	hsa-miR-4423-5p	1.922	6.249	10.048	16.437	39.116	1.86	3.49	3.539	14.813	4.329	6.657	15.497	11.03	0.996	3.306	23	86	132	227	562	21	45	50	209	49	80	200	146	14	46
S9606_2126	hsa-miR-6776-3p	0	0	0	0	0	0.089	0	0	0	0	0	0	0	0	0	0	0	0	0	0	1	0	0	0	0	0	0	0	0	0
S9606_2128	hsa-miR-5009-5p	0	0	0	0	0	0	0	0	0	0	0.083	0	0	0	0	0	0	0	0	0	0	0	0	0	0	1	0	0	0	0
S9606_2129	hsa-miR-6780b-3p	0.167	0.145	0.076	0.072	0.07	0.354	0.078	0.354	0.142	0	0.166	0.155	0	0.214	0.359	2	2	1	1	1	4	1	5	2	0	2	2	0	3	5
S9606_2130	hsa-miR-655-3p	11.532	4.432	23.901	26.72	14.059	20.193	14.115	17.906	3.686	15.637	25.713	13.095	20.625	33.236	17.104	138	61	314	369	202	228	182	253	52	177	309	169	273	467	238
S9606_2784	novel-hsa-miR100-3p	0	0	0.076	0	0	0	0	0.142	0	0	0	0.077	0	0	0	0	0	1	0	0	0	0	2	0	0	0	1	0	0	0
S9606_2131	hsa-miR-181d-5p	67.017	127.078	110.447	114.626	107.812	50.66	18.148	90.664	133.39	92.141	107.261	135.059	153.747	18.931	63.674	802	1749	1451	1583	1549	572	234	1281	1882	1043	1289	1743	2035	266	886
S9606_2132	hsa-miR-4443	0.919	1.816	0	0.145	0.348	0.354	0.078	10.404	0.142	0.177	0.333	5.657	6.875	0	5.821	11	25	0	2	5	4	1	147	2	2	4	73	91	0	81
S9606_2134	hsa-miR-2116-3p	0.167	0.073	0.076	0.217	0.139	0.266	0.078	0.142	0.284	0.177	0.083	0.077	0.151	0.356	0.287	2	1	1	3	2	3	1	2	4	2	1	1	2	5	4
S9606_2135	hsa-miR-6895-5p	0	0	0	0	0	0	0.078	0.071	0	0	0	0	0	0	0	0	0	0	0	0	0	1	1	0	0	0	0	0	0	0
S9606_2137	hsa-miR-22-5p	6.016	9.3	15.3	16.944	13.224	8.414	26.679	9.767	21.121	7.332	12.149	8.679	14.43	23.913	7.474	72	128	201	234	190	95	344	138	298	83	146	112	191	336	104
S9606_2138	hsa-miR-3190-3p	0	0	0	0	0	0	0	0.071	0.071	0.088	0	0	0	0	0	0	0	0	0	0	0	0	1	1	1	0	0	0	0	0
S9606_2141	hsa-miR-28-5p	241.995	249.578	317.564	334.538	319.053	422.02	295.797	349.491	434.615	383.317	356.564	392.237	361.891	445.373	312.907	2896	3435	4172	4620	4584	4765	3814	4938	6132	4339	4285	5062	4790	6258	4354
S9606_2143	hsa-miR-323a-3p	22.98	28.7	53.587	47.429	45.519	13.196	28.153	39.068	36.005	23.411	25.13	32.777	22.061	44.836	23.788	275	395	704	655	654	149	363	552	508	265	302	423	292	630	331
S9606_2145	hsa-miR-3173-3p	0	0.073	0.152	0.072	0	0	0	0	0	0	0	0.155	0.076	0	0	0	1	2	1	0	0	0	0	0	0	0	2	1	0	0
S9606_2146	hsa-miR-6861-5p	0	0.073	0.076	0.072	0	0	0	0.071	0.071	0	0	0	0.076	0	0.072	0	1	1	1	0	0	0	1	1	0	0	0	1	0	1
S9606_2147	hsa-miR-6767-5p	0.084	0	0.152	0	0	0	0	0.071	0.142	0.088	0	0	0	0	0.072	1	0	2	0	0	0	0	1	2	1	0	0	0	0	1
S9606_2802	novel-hsa-miR120-5p	0	0.073	0	0	0	0	0.078	0.071	0	0	0	0.155	0.302	0.142	0.072	0	1	0	0	0	0	1	1	0	0	0	2	4	2	1
S9606_2149	hsa-miR-519c-3p	0	0	0	0	0	0.089	0	0	0	0	0.083	0	0	0	0	0	0	0	0	0	1	0	0	0	0	1	0	0	0	0
S9606_2803	novel-hsa-miR112-5p	0	0	0.152	0	0	0	0.078	0	0	0	0	0	0	0	0	0	0	2	0	0	0	1	0	0	0	0	0	0	0	0
S9606_2151	hsa-miR-129-5p	0.585	2.325	1.598	0.869	4.037	1.771	0.31	1.203	1.134	1.148	1.082	0.775	1.435	0.783	2.228	7	32	21	12	58	20	4	17	16	13	13	10	19	11	31
S9606_2153	hsa-miR-9903	0	0	0.076	0.072	0.07	0.443	0	0.071	0.071	0.088	0.083	0.232	0.076	0.071	0.144	0	0	1	1	1	5	0	1	1	1	1	3	1	1	2
S9606_2154	hsa-miR-4733-5p	0	0	0	0	0	0	0	0.071	0.142	0	0	0	0	0	0	0	0	0	0	0	0	0	1	2	0	0	0	0	0	0
S9606_2156	hsa-miR-3136-3p	0.167	0.145	0.152	0.072	0.139	0.354	0.078	0.212	0.071	0.442	0.25	0.232	0.227	0.142	0.431	2	2	2	1	2	4	1	3	1	5	3	3	3	2	6
S9606_2158	hsa-miR-182-5p	374.608	749.533	915.318	771.754	610.265	509.081	344.346	108.924	554.468	891.549	1083.84	1121.39	1086.35	112.091	406.478	4483	10316	12025	10658	8768	5748	4440	1539	7823	10092	13025	14472	14379	1575	5656
S9606_2159	hsa-miR-548ak	0	0	0	0	0	0	0	0	0	0.177	0	0	0	0	0	0	0	0	0	0	0	0	0	0	2	0	0	0	0	0
S9606_2160	hsa-miR-5588-5p	0.167	0.073	0.076	0	0	0.177	0	0.071	0.213	0	0	0.077	0	0	0.072	2	1	1	0	0	2	0	1	3	0	0	1	0	0	1
S9606_2163	hsa-miR-504-5p	0.084	0.218	0.152	0.217	0.139	0	0	0.212	0.071	0	0.333	0.077	0.076	0	0.144	1	3	2	3	2	0	0	3	1	0	4	1	1	0	2
S9606_2164	hsa-miR-411-3p	0.752	0.727	1.294	0.869	0.557	0.354	1.396	0.92	0.567	0.618	0.749	1.007	0.907	1.352	0.719	9	10	17	12	8	4	18	13	8	7	9	13	12	19	10
S9606_2168	hsa-miR-514a-3p	0.084	0.654	0.076	0.145	0.07	0.709	0	0.425	0.992	0.265	0	0.232	0.378	0.071	4.528	1	9	1	2	1	8	0	6	14	3	0	3	5	1	63
S9606_2167	hsa-miR-6727-5p	0	0	0	0.145	0	0	0.078	0	0.071	0	0	0	0	0.071	0	0	0	0	2	0	0	1	0	1	0	0	0	0	1	0
S9606_2170	hsa-miR-4714-3p	0.585	0.799	0.381	0.797	0.696	0.531	0.233	0.283	0.425	0.795	0.25	0.62	0.604	0.569	0.359	7	11	5	11	10	6	3	4	6	9	3	8	8	8	5
S9606_2169	hsa-miR-4672	0	0	0.076	0	0	0	0	0	0	0.088	0.083	0.077	0	0.071	0	0	0	1	0	0	0	0	0	0	1	1	1	0	1	0
S9606_2171	hsa-miR-4753-3p	0.084	0	0.304	0.145	0.139	0	0	0.142	0	0.088	0.083	0.077	0.227	0.071	0.072	1	0	4	2	2	0	0	2	0	1	1	1	3	1	1
S9606_2172	hsa-miR-3925-5p	0	0.073	0.076	0	0	0	0	0.071	0	0	0	0	0	0.071	0	0	1	1	0	0	0	0	1	0	0	0	0	0	1	0
S9606_2821	novel-hsa-miR82-3p	0.167	0.073	0	0.072	0.07	0	0.078	0.212	0.354	0.442	0	0	0.227	0.142	0.216	2	1	0	1	1	0	1	3	5	5	0	0	3	2	3
S9606_2174	hsa-miR-132-5p	263.805	270.794	450.161	469.15	321.767	385.088	168.14	334.204	299.737	596.575	401.915	348.07	284.073	476.118	187.5	3157	3727	5914	6479	4623	4348	2168	4722	4229	6753	4830	4492	3760	6690	2609
S9606_2175	hsa-miR-4699-5p	0	0	0.152	0.072	0.07	0	0	0	0	0	0	0	0	0	0	0	0	2	1	1	0	0	0	0	0	0	0	0	0	0
S9606_2176	hsa-miR-6509-5p	0	0	0.076	0.145	0.07	0.177	0	0	0.142	0.088	0.083	0.077	0.378	0.071	0.144	0	0	1	2	1	2	0	0	2	1	1	1	5	1	2
S9606_2179	hsa-miR-147b-3p	0.084	0.073	0.381	0.072	0.139	0.266	0.698	0	0.638	0.707	0.416	0.155	0.076	0.498	0.503	1	1	5	1	2	3	9	0	9	8	5	2	1	7	7
S9606_2178	hsa-miR-1909-3p	0	0	0	0.072	0.07	0	0	0	0	0.088	0	0.077	0	0	0	0	0	0	1	1	0	0	0	0	1	0	1	0	0	0
S9606_2180	hsa-miR-30c-5p	184.839	255.245	230.333	263.865	263.928	318.928	117.264	356.923	206.676	533.94	325.776	415.018	339.15	182.903	568.825	2212	3513	3026	3644	3792	3601	1512	5043	2916	6044	3915	5356	4489	2570	7915
S9606_2181	hsa-miR-455-5p	190.103	353.551	359.809	311.946	288.985	182.181	84.303	319.128	67.333	171.472	234.409	402.775	357.206	116.147	229.255	2275	4866	4727	4308	4152	2057	1087	4509	950	1941	2817	5198	4728	1632	3190
S9606_2832	novel-hsa-miR126-3p	0	0.073	0.076	0.29	0.139	0.443	0.078	0.212	0.071	0.088	0	0.077	0.378	0.356	0.144	0	1	1	4	2	5	1	3	1	1	0	1	5	5	2
S9606_2182	hsa-miR-4761-3p	0	0	0.152	0.072	0	0	0	0	0.071	0.088	0.083	0.077	0	0	0	0	0	2	1	0	0	0	0	1	1	1	1	0	0	0
S9606_2184	hsa-miR-5585-3p	0	0	0.152	0.145	0.07	0	0	0	0.071	0	0.166	0.077	0	0.142	0	0	0	2	2	1	0	0	0	1	0	2	1	0	2	0
S9606_2186	hsa-miR-6889-3p	0	0	0	0	0	0	0	0	0.071	0	0	0	0	0	0	0	0	0	0	0	0	0	0	1	0	0	0	0	0	0
S9606_2187	hsa-miR-1911-3p	0	0	0	0	0	0	0	0	0	0	0	0	0	0.142	0	0	0	0	0	0	0	0	0	0	0	0	0	0	2	0
S9606_2188	hsa-miR-195-3p	9.025	24.486	11.494	11.224	14.616	14.171	11.09	11.961	24.949	11.131	9.237	16.505	15.035	8.683	13.87	108	337	151	155	210	160	143	169	352	126	111	213	199	122	193
S9606_2189	hsa-miR-1303	2.089	4.941	1.446	4.272	5.011	0.177	2.559	7.715	2.41	3.622	0.999	2.635	1.133	3.131	0.719	25	68	19	59	72	2	33	109	34	41	12	34	15	44	10
S9606_2190	hsa-miR-10392-5p	0	0	0	0	0	0	0	0.071	0	0	0	0	0	0.071	0	0	0	0	0	0	0	0	1	0	0	0	0	0	1	0
S9606_2192	hsa-miR-4649-3p	0	0	0	0.072	0	0	0	0.071	0	0	0	0	0	0.071	0.072	0	0	0	1	0	0	0	1	0	0	0	0	0	1	1
S9606_2193	hsa-miR-548aj-5p	0	0	0.228	0	0	0	0	0	0	0	0	0	0	0	0	0	0	3	0	0	0	0	0	0	0	0	0	0	0	0
S9606_2194	hsa-miR-4747-3p	0.084	0	0	0	0	0	0	0	0.071	0	0	0	0	0	0	1	0	0	0	0	0	0	0	1	0	0	0	0	0	0
S9606_2843	novel-hsa-miR20-5p	0.084	0.073	0.152	0.217	0.418	0	0.155	0.142	0.213	0.088	0.083	0	0	0.071	0.144	1	1	2	3	6	0	2	2	3	1	1	0	0	1	2
S9606_2196	hsa-miR-1295a	0.334	0.581	0.152	0.072	0.07	0	0.388	0.354	0	0	0	0	0	0	0	4	8	2	1	1	0	5	5	0	0	0	0	0	0	0
S9606_2197	hsa-miR-376b-5p	16.378	5.885	24.51	20.42	24.708	28.253	12.719	22.082	8.647	20.849	29.54	20.534	27.652	38.716	31.549	196	81	322	282	355	319	164	312	122	236	355	265	366	544	439
S9606_2199	hsa-miR-6800-5p	0.084	0	0.076	0	0	0	0	0	0	0	0	0	0	0	0.072	1	0	1	0	0	0	0	0	0	0	0	0	0	0	1
S9606_2202	hsa-miR-653-3p	0.084	0.218	0.152	0	0.696	0	0.155	0.212	0.071	0.265	0.582	0.232	0.453	0.214	0.144	1	3	2	0	10	0	2	3	1	3	7	3	6	3	2
S9606_2204	hsa-miR-299-5p	2.005	2.834	5.48	3.621	3.758	4.605	8.531	3.114	3.686	4.947	4.327	2.944	3.324	15.871	3.737	24	39	72	50	54	52	110	44	52	56	52	38	44	223	52
S9606_2203	hsa-miR-6871-3p	0.084	0	0	0.145	0	0.089	0	0.071	0.071	0.088	0.166	0.232	0	0	0.216	1	0	0	2	0	1	0	1	1	1	2	3	0	0	3
S9606_2206	hsa-miR-548p	0	0	0.076	0	0.07	0	0	0	0	0	0	0	0	0.071	0	0	0	1	0	1	0	0	0	0	0	0	0	0	1	0
S9606_2207	hsa-miR-4470	0	0	0	0	0	0	0	0.071	0	0	0.083	0	0	0	0	0	0	0	0	0	0	0	1	0	0	1	0	0	0	0
S9606_2210	hsa-miR-3137	0	0.145	0	0	0.07	0	0	0	0	0	0	0	0	0	0	0	2	0	0	1	0	0	0	0	0	0	0	0	0	0
S9606_2211	hsa-miR-615-3p	0.836	1.671	1.827	1.665	0.348	3.808	0.776	3.539	4.323	1.855	1.747	0.775	0.68	1.708	9.127	10	23	24	23	5	43	10	50	61	21	21	10	9	24	127
S9606_2851	novel-hsa-miR68-3p	0	0	0	0	0	0	0	0	0	0	0.083	0	0	0	0	0	0	0	0	0	0	0	0	0	0	1	0	0	0	0
S9606_2212	hsa-miR-1185-2-3p	0.084	0	0.837	0.362	0.139	0.177	0.155	0.212	0.354	0.265	0.666	0.232	0.151	0.996	0.431	1	0	11	5	2	2	2	3	5	3	8	3	2	14	6
S9606_2853	novel-hsa-miR315-3p	0	0	0.076	0	0	0	0.078	0	0	0	0	0	0	0	0	0	0	1	0	0	0	1	0	0	0	0	0	0	0	0
S9606_2857	novel-hsa-miR97-3p	0.084	0	0	0.072	0.209	0.177	0	0	0.071	0	0.083	0	0	0	0	1	0	0	1	3	2	0	0	1	0	1	0	0	0	0
S9606_2218	hsa-miR-7977	0	0	0	0	0	0	0	0	0	0	0.083	0	0	0	0	0	0	0	0	0	0	0	0	0	0	1	0	0	0	0
S9606_2219	hsa-miR-4787-5p	0	0	0	0	0	0	0	0	0	0	0	0.077	0	0	0	0	0	0	0	0	0	0	0	0	0	0	1	0	0	0
S9606_2220	hsa-miR-519d-3p	0.084	0	0	0	0	0	0	0.071	0	0	0	0.155	0	0	0	1	0	0	0	0	0	0	1	0	0	0	2	0	0	0
S9606_2221	hsa-miR-449c-3p	0	0.073	0	0	0.07	0	0	0	0	0	0	0	0	0	0	0	1	0	0	1	0	0	0	0	0	0	0	0	0	0
S9606_2222	hsa-miR-5581-3p	0.167	0.363	0.228	0.652	0.696	0.354	0.155	0.495	0.354	0.442	0.083	0.62	0.604	0.427	0.216	2	5	3	9	10	4	2	7	5	5	1	8	8	6	3
S9606_2223	hsa-miR-10b-3p	2.674	3.197	7.612	9.051	5.151	3.72	2.482	7.431	3.756	6.361	3.495	4.262	5.591	3.772	8.983	32	44	100	125	74	42	32	105	53	72	42	55	74	53	125
S9606_2224	hsa-miR-454-5p	0.836	1.671	1.294	2.607	1.392	0.266	1.008	1.203	0.921	0.972	0.333	1.86	1.964	1.566	0.791	10	23	17	36	20	3	13	17	13	11	4	24	26	22	11
S9606_2226	hsa-miR-548ay-3p	0	0	0.152	0	0	0	0.078	0	0.071	0.088	0	0.077	0	0.142	0	0	0	2	0	0	0	1	0	1	1	0	1	0	2	0
S9606_2225	hsa-miR-10400-5p	0	0	0	0	0	0	0	0	0.071	0	0	0	0	0.071	0.072	0	0	0	0	0	0	0	0	1	0	0	0	0	1	1
S9606_2227	hsa-miR-5579-3p	0	0	0.076	0.072	0	0	0	0	0	0	0	0	0	0	0.072	0	0	1	1	0	0	0	0	0	0	0	0	0	0	1
S9606_2230	hsa-miR-92a-3p	4314.89	4639.46	4732.86	4256.96	4594.04	3937.14	3537.93	4075.7	5465.44	5113.86	4281.19	5269.71	4730.72	3332.68	3559.63	51637	63854	62178	58789	66005	44454	45618	57586	77112	57887	51449	68008	62616	46828	49531
S9606_2231	hsa-miR-337-3p	301.993	240.859	292.521	452.64	437.096	227.35	365.752	471.509	253.738	260.786	242.064	469.336	304.925	565.933	364.939	3614	3315	3843	6251	6280	2567	4716	6662	3580	2952	2909	6057	4036	7952	5078
S9606_2877	novel-hsa-miR227-5p	0.418	1.744	0.685	0.434	1.044	0.531	0.233	0.142	0.921	0.353	0.416	0.465	0.982	0.712	0.431	5	24	9	6	15	6	3	2	13	4	5	6	13	10	6
S9606_2232	hsa-miR-6852-5p	0.084	0.145	0	0	0	0	0.078	0.354	0.071	0.265	0.333	0	0.076	0.285	0.072	1	2	0	0	0	0	1	5	1	3	4	0	1	4	1
S9606_2878	novel-hsa-miR28-3p	0	0	0	0	0	0	0	0	0	0	0	0.077	0	0	0	0	0	0	0	0	0	0	0	0	0	0	1	0	0	0
S9606_2233	hsa-miR-4763-3p	0	0	0.076	0.072	0	0	0	0	0	0	0.083	0	0	0	0	0	0	1	1	0	0	0	0	0	0	1	0	0	0	0
S9606_2883	novel-hsa-miR170-3p	0	0	0.076	0	0.139	0	0	0	0.142	0	0.083	0.077	0	0	0.072	0	0	1	0	2	0	0	0	2	0	1	1	0	0	1
S9606_2235	hsa-miR-660-5p	245.588	168.783	566.469	410.931	397.841	209.726	125.717	479.436	180.027	298.42	294.571	408.277	499.772	139.917	352.29	2939	2323	7442	5675	5716	2368	1621	6774	2540	3378	3540	5269	6615	1966	4902
S9606_2236	hsa-miR-548i	0.084	0.145	0	0	0.209	0.354	0	0.212	0	0.088	0	0.077	0.151	0	0.072	1	2	0	0	3	4	0	3	0	1	0	1	2	0	1
S9606_2885	novel-hsa-miR18-3p	0	0.145	0.076	0.145	0.07	0	0.078	0.071	0.354	0	0.166	0.155	0.151	0.071	0	0	2	1	2	1	0	1	1	5	0	2	2	2	1	0
S9606_2238	hsa-miR-520a-5p	0	0	0	0	0	0	0	0	0	0	0	0	0	0.071	0.072	0	0	0	0	0	0	0	0	0	0	0	0	0	1	1
S9606_2239	hsa-miR-4533	0	0.073	0.076	0.072	0	0	0	0	0	0.088	0	0	0	0	0	0	1	1	1	0	0	0	0	0	1	0	0	0	0	0
S9606_2891	novel-hsa-miR42-3p	0	0	0.076	0	0	0	0	0	0	0	0	0	0	0	0	0	0	1	0	0	0	0	0	0	0	0	0	0	0	0
S9606_2241	hsa-miR-3941	0	0	0	0	0.07	0	0	0	0	0	0	0.077	0.076	0	0	0	0	0	0	1	0	0	0	0	0	0	1	1	0	0
S9606_2243	hsa-miR-151a-3p	42.032	87.407	77.336	84.431	108.23	75.282	61.967	165.049	98.093	99.032	115.748	131.417	145.814	85.402	121.742	503	1203	1016	1166	1555	850	799	2332	1384	1121	1391	1696	1930	1200	1694
S9606_2242	hsa-miR-3155b	0	0.073	0.152	0	0	0.089	0	0	0	0.088	0.083	0.077	0.076	0.142	0	0	1	2	0	0	1	0	0	0	1	1	1	1	2	0
S9606_2244	hsa-miR-12136	306.421	16.929	13.397	12.02	26.727	14.348	172.871	43.598	14.813	10.954	5.908	37.504	40.269	32.666	19.62	3667	233	176	166	384	162	2229	616	209	124	71	484	533	459	273
S9606_2245	hsa-miR-135a-2-3p	0	0	0	0	0	0	0	0.212	0.071	0.088	0.083	0	0.076	0	0.072	0	0	0	0	0	0	0	3	1	1	1	0	1	0	1
S9606_2246	hsa-miR-200c-5p	11.03	13.95	34.862	25.416	19.001	14.082	14.115	19.959	42.739	24.559	25.629	21.541	23.95	12.312	25.369	132	192	458	351	273	159	182	282	603	278	308	278	317	173	353
S9606_2895	novel-hsa-miR224-3p	0.585	0.727	0.685	0.869	1.531	0.531	0.465	0.566	1.559	0.442	0.499	0.93	1.133	0.641	0.575	7	10	9	12	22	6	6	8	22	5	6	12	15	9	8
S9606_2248	hsa-miR-26b-3p	15.459	13.66	18.801	13.468	20.324	16.828	10.548	29.443	12.262	16.608	32.12	18.519	29.389	19.002	41.826	185	188	247	186	292	190	136	416	173	188	386	239	389	267	582
S9606_2250	hsa-miR-1468-5p	4.847	17.002	4.948	4.127	8.979	6.2	3.102	9.201	10.348	7.156	8.072	9.531	8.991	3.345	13.08	58	234	65	57	129	70	40	130	146	81	97	123	119	47	182
S9606_2251	hsa-miR-6715b-5p	0	0	0	0.072	0	0	0	0	0	0	0.083	0	0	0	0	0	0	0	1	0	0	0	0	0	0	1	0	0	0	0
S9606_2252	hsa-miR-523-5p	0	0.073	0.076	0	0	0	0	0	0.142	0	0	0	0	0	0	0	1	1	0	0	0	0	0	2	0	0	0	0	0	0
S9606_2899	novel-hsa-miR233-5p	0	0	0	0	0	0	0	0	0	0	0	0	0	0.142	0	0	0	0	0	0	0	0	0	0	0	0	0	0	2	0
S9606_2254	hsa-miR-4796-3p	0	0.073	0	0	0	0	0.078	0.142	0	0.088	0	0	0.227	0	0	0	1	0	0	0	0	1	2	0	1	0	0	3	0	0
S9606_2256	hsa-miR-582-3p	0.167	0	0.152	0.434	0.07	0.177	0	0.212	0	0	0.499	0.387	0.378	0.214	0	2	0	2	6	1	2	0	3	0	0	6	5	5	3	0
S9606_2257	hsa-miR-4433a-3p	0.084	0.145	0	0.072	0.139	0	0.078	0.142	0	0	0.083	0.077	0	0.071	0	1	2	0	1	2	0	1	2	0	0	1	1	0	1	0
S9606_2258	hsa-miR-106b-3p	0.418	1.526	0.913	0.652	1.392	0.354	0.543	0.849	2.126	0.53	0.749	1.317	0.604	1.637	0.575	5	21	12	9	20	4	7	12	30	6	9	17	8	23	8
S9606_2259	hsa-miR-6854-3p	0	0	0	0	0	0	0	0.071	0	0	0	0	0	0	0	0	0	0	0	0	0	0	1	0	0	0	0	0	0	0
S9606_2261	hsa-miR-3148	0	0	0	0	0.07	0	0	0	0	0	0	0	0	0	0	0	0	0	0	1	0	0	0	0	0	0	0	0	0	0
S9606_2262	hsa-miR-433-5p	0.585	0.654	1.598	1.376	1.531	0.62	0.776	0.495	0.851	0.353	0.666	0.465	0.151	1.993	0.862	7	9	21	19	22	7	10	7	12	4	8	6	2	28	12
S9606_2264	hsa-miR-4762-3p	0	0.073	0.076	0.072	0	0	0.078	0.071	0.071	0	0	0	0.076	0	0	0	1	1	1	0	0	1	1	1	0	0	0	1	0	0
S9606_2263	hsa-miR-1269b	0	0	0	0	0.209	0	0	0	0	0	0.083	0	0	0	0.072	0	0	0	0	3	0	0	0	0	0	1	0	0	0	1
S9606_2265	hsa-miR-942-5p	13.621	14.895	14.234	19.044	12.946	8.06	15.666	20.242	32.036	14.488	7.239	19.062	16.999	12.597	8.265	163	205	187	263	186	91	202	286	452	164	87	246	225	177	115
S9606_2267	hsa-miR-129-2-3p	0.084	0	0.076	0	0.209	0	0	0	0.142	0.088	0	0	0.076	0.071	0	1	0	1	0	3	0	0	0	2	1	0	0	1	1	0
S9606_2269	hsa-miR-3177-5p	0	0.218	0.152	0.145	0.139	0.089	0	0.212	0	0.177	0.582	0.155	0	0.071	0.072	0	3	2	2	2	1	0	3	0	2	7	2	0	1	1
S9606_2268	hsa-miR-6739-3p	0.084	0	0	0.072	0	0	0	0	0	0	0	0	0	0	0	1	0	0	1	0	0	0	0	0	0	0	0	0	0	0
S9606_2271	hsa-miR-4779	0	0	0.076	0	0	0	0	0	0	0	0	0	0	0	0	0	0	1	0	0	0	0	0	0	0	0	0	0	0	0
S9606_2270	hsa-miR-4492	0.167	0.145	0.609	0.072	0.07	0.709	0	0.354	0.567	0.088	0.666	0	0	1.708	0.647	2	2	8	1	1	8	0	5	8	1	8	0	0	24	9
S9606_2272	hsa-miR-3126-3p	1.086	0.945	1.37	1.955	1.322	0.797	0.62	1.203	1.063	1.59	0.582	2.48	1.058	0.712	0.216	13	13	18	27	19	9	8	17	15	18	7	32	14	10	3
S9606_2274	hsa-miR-5001-3p	0.251	1.163	0.913	0.869	1.183	0.266	0.698	1.557	0.496	0.442	0.832	1.007	1.209	0.356	0.719	3	16	12	12	17	3	9	22	7	5	10	13	16	5	10
S9606_2275	hsa-miR-3145-3p	0.084	0.073	0.076	0.072	0.209	0.089	0	0	0	0	0	0.155	0	0	0	1	1	1	1	3	1	0	0	0	0	0	2	0	0	0
S9606_2276	hsa-miR-7109-3p	0	0.218	0.076	0.145	0	0	0	0	0	0.088	0.083	0	0	0	0	0	3	1	2	0	0	0	0	0	1	1	0	0	0	0
S9606_2277	hsa-miR-4670-5p	0	0.218	0	0.362	0.626	0.886	0.31	0.849	0.354	0.353	0.582	0.155	0.151	0.427	0	0	3	0	5	9	10	4	12	5	4	7	2	2	6	0
S9606_2278	hsa-miR-98-5p	1492.5	1518.76	1588.88	2542.56	2028.39	1005.41	1139.76	1817.17	2267.13	1732.48	1109.97	2462.14	2003.32	1249.79	1374.81	17861	20903	20874	35113	29143	11352	14696	25675	31987	19611	13339	31775	26516	17561	19130
S9606_2279	hsa-miR-6827-5p	0.084	0	0.076	0.072	0.07	0	0	0.142	0	0	0.083	0	0	0	0	1	0	1	1	1	0	0	2	0	0	1	0	0	0	0
S9606_2280	hsa-miR-29a-3p	403.353	267.306	425.575	502.241	257.943	1270.84	624.942	712.925	419.377	995.881	851.428	562.553	542.987	1104.89	735.483	4827	3679	5591	6936	3706	14349	8058	10073	5917	11273	10232	7260	7187	15525	10234
S9606_2282	hsa-miR-362-5p	271.158	361.18	631.093	646.701	425.891	98.84	112.688	475.684	313.629	232.428	194.966	545.196	719.928	108.674	325.915	3245	4971	8291	8931	6119	1116	1453	6721	4425	2631	2343	7036	9529	1527	4535
S9606_2281	hsa-miR-7113-3p	0	0	0	0	0	0	0	0	0	0.088	0	0	0	0	0.072	0	0	0	0	0	0	0	0	0	1	0	0	0	0	1
S9606_2283	hsa-miR-1286	0	0.073	0.152	0	0.278	0.089	0	0.142	0.071	0.088	0	0.232	0.076	0.071	0.072	0	1	2	0	4	1	0	2	1	1	0	3	1	1	1
S9606_2284	hsa-miR-549a-5p	3.175	2.47	5.633	4.924	1.044	5.668	3.18	2.548	2.481	12.191	7.156	6.276	4.306	7.33	2.156	38	34	74	68	15	64	41	36	35	138	86	81	57	103	30
S9606_2285	hsa-miR-505-3p	19.804	27.392	31.741	24.33	32.017	17.005	17.062	59.947	19.633	24.382	21.469	35.489	25.612	27.186	44.414	237	377	417	336	460	192	220	847	277	276	258	458	339	382	618
S9606_2288	hsa-miR-15a-5p	1306.74	1675.55	1688.68	1519.83	1316.58	1616.87	1289.13	1231	1900.98	1381.76	1900.23	1475.42	1630.24	1448.42	2012.34	15638	23061	22185	20989	18916	18256	16622	17393	26821	15641	22836	19041	21578	20352	28001
S9606_2287	hsa-miR-7855-5p	0	0	0	0	0.07	0	0	0.071	0	0	0	0	0	0	0	0	0	0	0	1	0	0	1	0	0	0	0	0	0	0
S9606_2289	hsa-miR-548as-5p	0	0	0	0	0	0	0	0	0	0	0	0	0	0	0.072	0	0	0	0	0	0	0	0	0	0	0	0	0	0	1
S9606_2290	hsa-miR-642b-5p	0	0	0	0.072	0.07	0	0.155	0.071	0.354	0	0	0	0.076	0	0	0	0	0	1	1	0	2	1	5	0	0	0	1	0	0
S9606_2291	hsa-miR-550a-3-5p	0	2.398	0.381	0	0.209	0	0.078	0	0.071	0.088	0.166	0.465	0.529	0.712	0	0	33	5	0	3	0	1	0	1	1	2	6	7	10	0
S9606_2293	hsa-miR-3622b-5p	0	0.073	0.076	0	0	0	0	0	0	0	0	0	0	0	0	0	1	1	0	0	0	0	0	0	0	0	0	0	0	0
S9606_2294	hsa-miR-6777-5p	0	0	0.076	0	0	0	0	0	0	0	0	0	0.076	0	0.072	0	0	1	0	0	0	0	0	0	0	0	0	1	0	1
S9606_2928	novel-hsa-miR48-3p	0.167	0.436	0.457	0.579	0.696	0.089	0.465	0.142	0.709	0.442	0.083	0.542	0.604	0.142	0.287	2	6	6	8	10	1	6	2	10	5	1	7	8	2	4
S9606_2298	hsa-miR-432-5p	28.244	39.816	50.847	65.097	46.076	26.836	41.26	47.774	75.625	30.478	30.206	55.558	39.362	63.838	50.019	338	548	668	899	662	303	532	675	1067	345	363	717	521	897	696
S9606_2299	hsa-miR-204-3p	2.089	8.428	1.446	2.245	2.088	2.391	2.094	3.963	7.442	1.767	1.331	3.719	5.062	0.996	1.365	25	116	19	31	30	27	27	56	105	20	16	48	67	14	19
S9606_2930	novel-hsa-miR259-5p	0.084	0	0	0	0	0	0	0	0	0	0.083	0	0	0	0	1	0	0	0	0	0	0	0	0	0	1	0	0	0	0
S9606_2300	hsa-miR-3663-3p	0	0.073	0	0	0	0	0	0	0	0	0	0	0	0.071	0	0	1	0	0	0	0	0	0	0	0	0	0	0	1	0
S9606_2933	novel-hsa-miR61-5p	0.084	0.218	0.381	0.724	0.139	0.089	0.465	0.566	0.709	0.353	0.166	0.387	0.151	0	0.072	1	3	5	10	2	1	6	8	10	4	2	5	2	0	1
S9606_2302	hsa-miR-1913	0.084	0.145	0.076	0.217	0.139	0	0	0	0.142	0	0.083	0.077	0.076	0	0	1	2	1	3	2	0	0	0	2	0	1	1	1	0	0
S9606_2305	hsa-miR-6886-5p	0	0	0.076	0	0	0.089	0	0	0	0	0	0.077	0.076	0	0	0	0	1	0	0	1	0	0	0	0	0	1	1	0	0
S9606_2307	hsa-miR-3184-5p	0.251	0.073	0.076	0.072	0.07	0.177	0	0	0	0.088	0.166	0.155	0.227	0	0.072	3	1	1	1	1	2	0	0	0	1	2	2	3	0	1
S9606_2308	hsa-miR-4633-5p	0	0	0	0	0	0	0	0	0.071	0	0	0	0	0	0	0	0	0	0	0	0	0	0	1	0	0	0	0	0	0
S9606_2942	novel-hsa-miR171-5p	0.251	0.073	0.533	0.217	0.418	0.177	0	0.283	0.213	0.177	0.166	0.542	0.604	0.214	0.216	3	1	7	3	6	2	0	4	3	2	2	7	8	3	3
S9606_2310	hsa-miR-345-3p	0	0	0	0	0	0.089	0	0	0.071	0	0	0.077	0	0	0	0	0	0	0	0	1	0	0	1	0	0	1	0	0	0
S9606_2311	hsa-miR-3176	0.334	0.073	0.761	1.014	0.139	0.797	1.784	0.425	1.276	0.442	0.25	0.387	0.529	1.495	0.934	4	1	10	14	2	9	23	6	18	5	3	5	7	21	13
S9606_2312	hsa-miR-6824-3p	0	0.218	0.152	0.145	0	0.089	0.155	0.212	0.284	0.265	0.166	0.155	0.151	0.142	0.144	0	3	2	2	0	1	2	3	4	3	2	2	2	2	2
S9606_2313	hsa-miR-9986	0	0	0.076	0	0	0	0	0	0	0	0	0	0.076	0	0	0	0	1	0	0	0	0	0	0	0	0	0	1	0	0
S9606_2950	novel-hsa-miR103-5p	0	0	0	0	0	0.089	0	0	0	0.088	0.083	0	0	0	0	0	0	0	0	0	1	0	0	0	1	1	0	0	0	0
S9606_2314	hsa-miR-502-5p	0	0	0	0	0	0	0	0	0	0	0	0	0	0	0.072	0	0	0	0	0	0	0	0	0	0	0	0	0	0	1
S9606_2315	hsa-miR-1180-3p	245.505	490.292	381.503	358.506	512.684	84.315	107.337	492.812	226.734	231.633	220.18	376.352	255.137	120.915	268.206	2938	6748	5012	4951	7366	952	1384	6963	3199	2622	2646	4857	3377	1699	3732
S9606_2318	hsa-miR-3944-5p	0.418	0.363	0.457	0.579	0.418	0.531	0.31	0.425	0.851	0.088	0.166	1.085	0.604	0.427	0.287	5	5	6	8	6	6	4	6	12	1	2	14	8	6	4
S9606_2955	novel-hsa-miR138-3p	0	0.073	0	0.072	0	0	0	0	0.071	0	0	0	0	0	0.072	0	1	0	1	0	0	0	0	1	0	0	0	0	0	1
S9606_2319	hsa-miR-664a-3p	14.623	27.537	26.489	19.334	31.877	29.936	16.674	37.228	26.153	31.715	50.011	18.674	29.767	30.531	30.687	175	379	348	267	458	338	215	526	369	359	601	241	394	429	427
S9606_2320	hsa-miR-548at-5p	1.588	1.598	0.685	2.028	1.601	0.974	0.931	1.699	2.693	1.855	1.082	1.705	2.493	1.068	0.791	19	22	9	28	23	11	12	24	38	21	13	22	33	15	11
S9606_2321	hsa-miR-143-5p	0.668	0.727	0.761	1.014	1.114	2.834	0.233	0.849	1.134	0.707	1.415	0.542	0.68	0.285	1.294	8	10	10	14	16	32	3	12	16	8	17	7	9	4	18
S9606_2323	hsa-miR-383-5p	0.919	8.501	6.089	5.358	20.184	0.177	1.706	2.477	4.961	2.12	1.165	5.114	4.684	1.423	5.103	11	117	80	74	290	2	22	35	70	24	14	66	62	20	71
S9606_2326	hsa-miR-503-5p	106.374	104.118	370.466	232.873	84.914	68.019	24.973	80.472	36.431	172.179	153.527	88.412	54.321	57.647	57.925	1273	1433	4867	3216	1220	768	322	1137	514	1949	1845	1141	719	810	806
S9606_2327	hsa-miR-6875-5p	0	0.073	0	0.072	0	0.089	0	0	0	0	0.083	0	0	0	0.144	0	1	0	1	0	1	0	0	0	0	1	0	0	0	2
S9606_2328	hsa-miR-1234-3p	0	0	0	0.072	0.07	0	0	0	0	0	0	0	0.076	0	0.144	0	0	0	1	1	0	0	0	0	0	0	0	1	0	2
S9606_2330	hsa-miR-6779-5p	0	0	0	0	0	0.089	0	0	0.071	0	0	0	0	0.071	0	0	0	0	0	0	1	0	0	1	0	0	0	0	1	0
S9606_2331	hsa-miR-1233-3p	0.084	0.291	0.228	0.217	0.139	0.089	0.155	0.142	0.071	0.088	0.25	0.077	0.076	0.142	0.144	1	4	3	3	2	1	2	2	1	1	3	1	1	2	2
S9606_2333	hsa-miR-133a-5p	0	0	0	0.072	0	0	0	0	0	0	0.083	0	0	0	0.072	0	0	0	1	0	0	0	0	0	0	1	0	0	0	1
S9606_2965	novel-hsa-miR88-3p	0	0	0	0	0	0	0	0	0	0	0	0	0	0	0.072	0	0	0	0	0	0	0	0	0	0	0	0	0	0	1
S9606_2335	hsa-miR-6501-3p	0.418	1.816	1.066	0.724	1.044	0	0.31	2.336	0.567	0.618	0.832	1.162	0.529	0.214	0.503	5	25	14	10	15	0	4	33	8	7	10	15	7	3	7
S9606_2970	novel-hsa-miR202-5p	0	0	0	0	0	0	0	0	0	0.088	0	0	0	0	0	0	0	0	0	0	0	0	0	0	1	0	0	0	0	0
S9606_2336	hsa-miR-1260b	0.167	0.581	0.913	0.652	0.348	0.266	0.078	0.495	0.142	0	0.166	0.077	0.076	0.214	0.144	2	8	12	9	5	3	1	7	2	0	2	1	1	3	2
S9606_2337	hsa-miR-4536-3p	0	0	0	0	0	0.089	0	0	0	0.088	0	0.077	0	0.071	0	0	0	0	0	0	1	0	0	0	1	0	1	0	1	0
S9606_2340	hsa-miR-1243	0.084	0	0.076	0.217	0.07	0.089	0.078	0	0	0	0	0	0.151	0	0.216	1	0	1	3	1	1	1	0	0	0	0	0	2	0	3
S9606_2977	novel-hsa-miR168-3p	0	0.073	0	0	0.278	0	0	0.071	0	0	0	0.077	0.076	0	0	0	1	0	0	4	0	0	1	0	0	0	1	1	0	0
S9606_2345	hsa-miR-4712-3p	0	0.073	0	0	0	0	0	0	0.071	0.088	0	0	0	0	0	0	1	0	0	0	0	0	0	1	1	0	0	0	0	0
S9606_2346	hsa-miR-6750-3p	0	0	0	0	0.07	0	0	0	0	0	0	0	0.076	0	0.072	0	0	0	0	1	0	0	0	0	0	0	0	1	0	1
S9606_2985	novel-hsa-miR138-5p	3.51	1.816	1.066	1.159	0.487	1.24	0.931	0.92	1.134	2.032	0.582	0.542	0.453	0	1.294	42	25	14	16	7	14	12	13	16	23	7	7	6	0	18
S9606_2350	hsa-miR-449b-5p	14.289	122.355	61.808	58.291	57.212	0.62	13.029	21.87	81.65	1.59	10.818	1.162	1.964	5.48	100.685	171	1684	812	805	822	7	168	309	1152	18	130	15	26	77	1401
S9606_2351	hsa-miR-4636	5.682	2.252	4.795	5.793	5.22	7.882	4.653	7.007	4.323	8.658	5.575	7.361	8.008	5.195	1.006	68	31	63	80	75	89	60	99	61	98	67	95	106	73	14
S9606_2991	novel-hsa-miR131-3p	0	0.363	0.228	0.652	0.348	0.089	0	0.212	0.284	0.442	0.416	0.155	0.076	0.712	0	0	5	3	9	5	1	0	3	4	5	5	2	1	10	0
S9606_2356	hsa-miR-1262	0.585	0.872	0.533	0.869	1.044	0.266	0.078	0.991	1.134	0.618	0.333	0.775	0.907	0.285	0.647	7	12	7	12	15	3	1	14	16	7	4	10	12	4	9
S9606_2357	hsa-miR-4795-3p	0.084	0	0.228	0.145	0.209	0.089	0	0.212	0	0	0.166	0.077	0.076	0	0	1	0	3	2	3	1	0	3	0	0	2	1	1	0	0
S9606_2358	hsa-miR-374b-5p	174.811	119.376	646.317	489.859	1.044	339.122	300.062	280.839	1.205	572.457	767.716	0.93	819.731	223.398	465.624	2092	1643	8491	6765	15	3829	3869	3968	17	6480	9226	12	10850	3139	6479
S9606_2359	hsa-miR-29c-5p	16.378	9.591	20.476	18.392	21.924	17.625	12.331	25.267	10.348	19.435	26.461	20.147	22.892	25.336	35.143	196	132	269	254	315	199	159	357	146	220	318	260	303	356	489
S9606_3000	novel-hsa-miR78-5p	0.084	0.509	0.457	0.29	0.835	0	0.078	0.354	0	0.618	0.333	0.62	0.076	0	0.216	1	7	6	4	12	0	1	5	0	7	4	8	1	0	3
S9606_2360	hsa-miR-30c-1-3p	3.76	10.099	11.798	13.83	9.953	4.96	2.792	7.078	7.3	9.011	6.99	7.516	8.688	5.195	7.905	45	139	155	191	143	56	36	100	103	102	84	97	115	73	110
S9606_2362	hsa-miR-616-3p	0.251	0.073	0	0.145	0	0.089	0.078	0.071	0.425	0	0	0.077	0.076	0	0	3	1	0	2	0	1	1	1	6	0	0	1	1	0	0
S9606_2361	hsa-miR-548w	0	0.073	0	0.072	0.139	0.177	0.388	0.071	0.142	0.177	0.166	0.077	0.076	0	0	0	1	0	1	2	2	5	1	2	2	2	1	1	0	0
S9606_2365	hsa-miR-561-5p	2.59	0.727	5.404	3.765	3.132	2.923	2.094	2.831	0.354	3.269	4.41	7.749	10.351	2.135	1.222	31	10	71	52	45	33	27	40	5	37	53	100	137	30	17
S9606_2366	hsa-miR-4786-3p	0	0	0	0	0	0	0	0.071	0	0	0	0	0	0	0	0	0	0	0	0	0	0	1	0	0	0	0	0	0	0
S9606_2367	hsa-miR-23b-5p	21.392	45.919	17.355	31.861	55.681	15.499	12.874	43.386	31.894	22.262	13.98	43.315	24.554	15.515	26.95	256	632	228	440	800	175	166	613	450	252	168	559	325	218	375
S9606_3008	novel-hsa-miR196-5p	0	0	0	0	0.07	0	0	0	0	0.088	0	0	0	0	0	0	0	0	0	1	0	0	0	0	1	0	0	0	0	0
S9606_3011	novel-hsa-miR283-5p	0.501	2.107	1.37	0.507	0.348	0.266	0.388	1.769	1.488	1.06	0.166	0.31	0.831	8.398	1.294	6	29	18	7	5	3	5	25	21	12	2	4	11	118	18
S9606_2369	hsa-miR-125b-5p	1620.93	1784.03	1296.82	1345.46	1122.67	2615.82	598.806	2180.32	1104.47	1848.65	2320.04	1079	1192.88	943.624	2023.62	19398	24554	17037	18581	16130	29535	7721	30806	15583	20926	27881	13925	15789	13259	28158
S9606_2371	hsa-miR-6804-5p	0.084	0.436	0.076	0.217	0.139	0	0.078	0.212	0.142	0	0.499	0.232	0.076	0	0.144	1	6	1	3	2	0	1	3	2	0	6	3	1	0	2
S9606_2372	hsa-miR-3651	0	0.073	0	0	0	0	0	0	0	0	0	0	0.076	0	0	0	1	0	0	0	0	0	0	0	0	0	0	1	0	0
S9606_2373	hsa-miR-545-5p	0	0	0.076	0	0.07	0.177	0.155	0.212	0.071	0.088	0.083	0.155	0	0.214	0.072	0	0	1	0	1	2	2	3	1	1	1	2	0	3	1
S9606_2374	hsa-miR-371b-5p	0	0	0	0	0	0	0	0	0	0	0	0	0.076	0.071	0.072	0	0	0	0	0	0	0	0	0	0	0	0	1	1	1
S9606_3016	novel-hsa-miR161-3p	0	0.073	0	0.072	0	0	0.078	0.071	0	0	0.083	0.077	0.151	0	0	0	1	0	1	0	0	1	1	0	0	1	1	2	0	0
S9606_3015	novel-hsa-miR53-3p	0.585	0.727	0.304	0.507	0.209	0.266	0.31	0.566	0.496	0.442	0.499	0.155	0.076	0.142	0.144	7	10	4	7	3	3	4	8	7	5	6	2	1	2	2
S9606_3019	novel-hsa-miR304-3p	0	0	0	0	0	0.089	0	0	0.142	0	0	0	0	0	0	0	0	0	0	0	1	0	0	2	0	0	0	0	0	0
S9606_3023	novel-hsa-miR135-5p	0	0	0	0.072	0	0	0	0.212	0	0	0	0	0	0	0.072	0	0	0	1	0	0	0	3	0	0	0	0	0	0	1
S9606_2379	hsa-miR-302c-3p	0	0	0	0	0	0	0	0	0	0	0	0.077	0	0	0.072	0	0	0	0	0	0	0	0	0	0	0	1	0	0	1
S9606_2380	hsa-miR-516b-5p	0	0	0	0	0.07	0	0	0	0	0.088	0	0.155	0	0	0	0	0	0	0	1	0	0	0	0	1	0	2	0	0	0
S9606_2381	hsa-miR-671-3p	0.836	2.325	4.11	1.593	1.949	1.24	0.853	2.619	2.693	1.855	2.746	1.55	2.644	1.352	0.647	10	32	54	22	28	14	11	37	38	21	33	20	35	19	9
S9606_2382	hsa-miR-1261	0	0	0	0.072	0	0	0	0	0	0	0	0	0	0	0	0	0	0	1	0	0	0	0	0	0	0	0	0	0	0
S9606_2383	hsa-miR-545-3p	1.003	1.671	1.37	1.303	0.905	3.011	0.233	1.699	1.63	0.795	2.496	2.247	2.418	1.495	2.156	12	23	18	18	13	34	3	24	23	9	30	29	32	21	30
S9606_2384	hsa-miR-184	1.253	2.906	2.207	1.81	2.227	0.354	0.31	2.76	4.749	0.265	19.805	7.206	8.991	0.356	0.575	15	40	29	25	32	4	4	39	67	3	238	93	119	5	8
S9606_3028	novel-hsa-miR152-3p	0	0	0.076	0	0	0	0	0	0.071	0	0.083	0.077	0	0	0.072	0	0	1	0	0	0	0	0	1	0	1	1	0	0	1
S9606_3027	novel-hsa-miR24-3p	0	0	0	0	0	0	0	0	0.071	0	0	0.077	0	0.071	0	0	0	0	0	0	0	0	0	1	0	0	1	0	1	0
S9606_2386	hsa-miR-93-3p	4.429	5.449	10.733	10.427	4.594	4.605	4.576	5.591	5.741	6.537	9.07	4.804	5.062	3.772	2.947	53	75	141	144	66	52	59	79	81	74	109	62	67	53	41
S9606_3030	novel-hsa-miR68-5p	0.084	0	0	0.072	0.07	0	0.078	0.142	0.213	0.265	0.083	0.465	0.227	0	0.144	1	0	0	1	1	0	1	2	3	3	1	6	3	0	2
S9606_3033	novel-hsa-miR191-3p	0.251	0.654	0.685	1.303	1.67	0.797	0.776	1.062	1.134	0.53	0.749	1.007	1.662	0.498	1.006	3	9	9	18	24	9	10	15	16	6	9	13	22	7	14
S9606_2389	hsa-miR-135b-5p	529.281	214.63	1171.91	1145.61	1169.79	1559.21	295.719	734.936	156.212	2047.07	1256.34	974.084	1244.63	534.12	1364.32	6334	2954	15396	15821	16807	17605	3813	10384	2204	23172	15098	12571	16474	7505	18984
S9606_2388	hsa-miR-128-2-5p	0.084	0.073	0	0	0	0	0	0	0.071	0	0	0	0	0	0	1	1	0	0	0	0	0	0	1	0	0	0	0	0	0
S9606_2391	hsa-miR-195-5p	380.541	748.007	363.311	444.096	437.584	2100.98	306.111	1703.57	881.28	1169.03	1047.23	469.879	573.132	441.103	1803.71	4554	10295	4773	6133	6287	23722	3947	24070	12434	13233	12585	6064	7586	6198	25098
S9606_3034	novel-hsa-miR151-5p	0	0	0.076	0.072	0	0.177	0.155	0.071	0.071	0.177	0	0.077	0.151	0	0	0	0	1	1	0	2	2	1	1	2	0	1	2	0	0
S9606_2392	hsa-miR-548j-3p	0	0	0.152	0.072	0.139	0	0	0	0	0	0	0.155	0	0	0	0	0	2	1	2	0	0	0	0	0	0	2	0	0	0
S9606_3037	novel-hsa-miR130-3p	0.334	0.363	0.381	0.579	0.557	0.443	0.465	0.637	0.071	0.795	0.582	1.085	0.529	0.498	0.575	4	5	5	8	8	5	6	9	1	9	7	14	7	7	8
S9606_2393	hsa-miR-125a-3p	5.682	20.562	22.759	23.316	17.052	20.902	3.955	10.899	37.635	12.191	23.632	10.073	12.013	8.54	16.529	68	283	299	322	245	236	51	154	531	138	284	130	159	120	230
S9606_2394	hsa-miR-651-3p	0.167	0	0.152	0.072	0	0.089	0	0.071	0	0	0	0.155	0	0	0.072	2	0	2	1	0	1	0	1	0	0	0	2	0	0	1
S9606_3038	novel-hsa-miR276-3p	0	0	0.152	0	0.07	0	0	0.071	0	0	0.083	0	0	0	0	0	0	2	0	1	0	0	1	0	0	1	0	0	0	0
S9606_2395	hsa-miR-328-5p	0	0	0.152	0	0	0	0	0	0	0	0.166	0	0	0	0.072	0	0	2	0	0	0	0	0	0	0	2	0	0	0	1
S9606_3040	novel-hsa-miR40-5p	0.084	0	0.381	0.145	0.07	0.089	0.078	0.212	0	0.177	0	0	0	0.071	0	1	0	5	2	1	1	1	3	0	2	0	0	0	1	0
S9606_2399	hsa-let-7a-2-3p	1.671	2.18	3.425	3.621	1.81	2.391	0.543	1.769	2.622	2.12	3.495	0.62	1.587	1.281	2.156	20	30	45	50	26	27	7	25	37	24	42	8	21	18	30
S9606_2401	hsa-miR-224-3p	0.251	0.073	0.457	0.434	0.07	1.24	0.155	0.354	0.425	0.795	1.082	0.31	0.529	0.569	0.359	3	1	6	6	1	14	2	5	6	9	13	4	7	8	5
S9606_2400	hsa-miR-6819-3p	0.084	0	0.076	0	0	0.089	0.078	0.142	0.071	0.088	0	0.077	0.151	0	0.144	1	0	1	0	0	1	1	2	1	1	0	1	2	0	2
S9606_2402	hsa-miR-520d-3p	0	0	0	0	0.07	0	0	0	0	0	0	0	0	0	0	0	0	0	0	1	0	0	0	0	0	0	0	0	0	0
S9606_2406	hsa-miR-450b-5p	7.938	1.962	22.379	20.927	11.484	2.214	1.474	10.262	1.134	6.537	3.495	8.679	8.991	1.495	5.606	95	27	294	289	165	25	19	145	16	74	42	112	119	21	78
S9606_2405	hsa-miR-3182	0	0	0	0	0	0	0.078	0	0	0	0	0	0	0	0	0	0	0	0	0	0	1	0	0	0	0	0	0	0	0
S9606_2407	hsa-miR-4704-5p	0	0	0	0	0	0	0	0	0	0	0	0	0	0.071	0	0	0	0	0	0	0	0	0	0	0	0	0	0	1	0
S9606_2408	hsa-miR-6894-5p	0	0	0	0	0	0	0	0.071	0	0	0	0.077	0	0	0	0	0	0	0	0	0	0	1	0	0	0	1	0	0	0
S9606_3046	novel-hsa-miR128-3p	0	0	0	0	0	0	0	0	0	0	0	0.077	0	0	0	0	0	0	0	0	0	0	0	0	0	0	1	0	0	0
S9606_2411	hsa-miR-4683	0.251	0.291	0.152	0.072	0	0	0	0.495	0.284	0	0.582	0.31	0.529	0.142	0.216	3	4	2	1	0	0	0	7	4	0	7	4	7	2	3
S9606_2413	hsa-miR-6737-5p	0	0	0	0	0.07	0	0	0	0	0	0	0	0	0	0	0	0	0	0	1	0	0	0	0	0	0	0	0	0	0
S9606_3055	novel-hsa-miR19-3p	0	0.073	0	0	0.07	0.177	0	0	0.071	0	0.25	0	0	0	0	0	1	0	0	1	2	0	0	1	0	3	0	0	0	0
S9606_2417	hsa-miR-1228-5p	0.167	1.235	1.675	2.245	0.418	0.354	0.388	0.495	2.906	0.972	0.666	0.62	0.68	0.142	1.365	2	17	22	31	6	4	5	7	41	11	8	8	9	2	19
S9606_2416	hsa-miR-3654	0.084	0	0	0	0	0	0	0	0	0	0	0	0	0	0	1	0	0	0	0	0	0	0	0	0	0	0	0	0	0
S9606_2418	hsa-miR-7114-3p	0	0	0	0	0	0	0	0	0	0	0.083	0	0	0	0	0	0	0	0	0	0	0	0	0	0	1	0	0	0	0
S9606_3057	novel-hsa-miR253-3p	0	0	0.076	0.145	0.07	0.177	0.078	0.425	0.284	0.088	0.083	0.155	0	0.071	0.287	0	0	1	2	1	2	1	6	4	1	1	2	0	1	4
S9606_3058	novel-hsa-miR168-5p	0	0	0	0	0	0.089	0	0.071	0	0.088	0	0.31	0.076	0	0	0	0	0	0	0	1	0	1	0	1	0	4	1	0	0
S9606_2419	hsa-miR-299-3p	9.359	9.227	22.683	33.019	10.579	35.692	20.32	16.562	29.13	12.545	28.958	19.992	27.803	33.592	30.04	112	127	298	456	152	403	262	234	411	142	348	258	368	472	418
S9606_2420	hsa-miR-636	0.084	0.145	0.533	0.434	0.348	0.266	0.543	0.425	1.063	0.088	0.083	0.387	0.151	0	0.287	1	2	7	6	5	3	7	6	15	1	1	5	2	0	4
S9606_3059	novel-hsa-miR224-5p	0	0	0	0.217	0	0	0	0.071	0	0	0	0.077	0.076	0	0	0	0	0	3	0	0	0	1	0	0	0	1	1	0	0
S9606_2423	hsa-miR-3150b-5p	0.084	0	0.076	0.072	0	0	0	0	0	0	0	0	0	0.142	0	1	0	1	1	0	0	0	0	0	0	0	0	0	2	0
S9606_2425	hsa-miR-3174	0	0.218	0.533	0.072	0.209	0.089	0.388	0.212	0.142	0.177	0.166	0	0.151	0.071	0.216	0	3	7	1	3	1	5	3	2	2	2	0	2	1	3
S9606_2424	hsa-miR-6834-5p	0	0	0	0	0	0	0.078	0	0	0	0	0	0	0	0	0	0	0	0	0	0	1	0	0	0	0	0	0	0	0
S9606_3070	novel-hsa-miR213-3p	0.585	1.017	0.837	1.159	0.557	0.62	0.62	1.062	0.921	0.353	0.499	1.007	0.604	0.142	0.647	7	14	11	16	8	7	8	15	13	4	6	13	8	2	9
S9606_2428	hsa-miR-934	0.084	0	0.228	0.29	0.139	0.089	0	0.142	0	0.088	0.166	0.155	0.151	0	0.144	1	0	3	4	2	1	0	2	0	1	2	2	2	0	2
S9606_2429	hsa-miR-6823-5p	0	0	0	0.072	0	0	0	0	0	0	0	0	0	0	0	0	0	0	1	0	0	0	0	0	0	0	0	0	0	0
S9606_2430	hsa-miR-3939	0.501	0.291	0.609	0.217	0.278	0	0.233	0.212	0.071	0.088	0.166	0.697	0.227	0	0.144	6	4	8	3	4	0	3	3	1	1	2	9	3	0	2
S9606_2432	hsa-miR-424-5p	2187.07	1877.32	1765.1	2103.1	1720.41	1698.35	806.034	2525.57	630.306	2194.68	1092.41	2339.63	1324.49	1115.92	2127.54	26173	25838	23189	29044	24718	19176	10393	35684	8893	24843	13128	30194	17531	15680	29604
S9606_2434	hsa-miR-194-5p	39.274	31.824	57.012	34.54	60.692	45.523	49.558	74.032	29.91	73.854	79.801	44.322	49.259	54.729	64.824	470	438	749	477	872	514	639	1046	422	836	959	572	652	769	902
S9606_2436	hsa-miR-3667-3p	0.167	0.073	0.076	0.217	0.348	0	1.163	0.495	0.709	0.53	0.083	0.077	0.151	0.925	0.144	2	1	1	3	5	0	15	7	10	6	1	1	2	13	2
S9606_2437	hsa-miR-1322	0.084	0	0.076	0.072	0	0	0.155	0	0.284	0	0.083	0	0	0	0.072	1	0	1	1	0	0	2	0	4	0	1	0	0	0	1
S9606_2438	hsa-miR-6842-3p	0.418	0.509	0.381	0.29	0.418	0.974	1.241	0.566	1.63	0.442	1.165	0.465	0.529	2.277	0.647	5	7	5	4	6	11	16	8	23	5	14	6	7	32	9
S9606_2439	hsa-miR-5189-3p	0	0.218	0	0	0	0.089	0.233	0	0.071	0.088	0	0	0	0.142	0	0	3	0	0	0	1	3	0	1	1	0	0	0	2	0
S9606_2440	hsa-miR-4742-3p	0.167	0.436	0.152	0.29	0.278	0.177	0.233	0.283	0.284	0.353	0.25	0.465	0.151	0.641	0.287	2	6	2	4	4	2	3	4	4	4	3	6	2	9	4
S9606_2441	hsa-miR-190b-5p	30.082	83.919	65.385	55.539	159.387	16.916	25.593	95.972	51.811	25.354	70.98	113.595	142.263	26.546	271.225	360	1155	859	767	2290	191	330	1356	731	287	853	1466	1883	373	3774
S9606_2444	hsa-miR-4518	0	0	0	0	0.07	0	0	0	0.142	0	0	0	0	0	0	0	0	0	0	1	0	0	0	2	0	0	0	0	0	0
S9606_2445	hsa-miR-3944-3p	0	0.218	0.152	0.29	0.139	0.177	0.233	0.071	0.284	0.353	0.166	0.465	0.302	0.071	0.072	0	3	2	4	2	2	3	1	4	4	2	6	4	1	1
S9606_2447	hsa-miR-548aw	0.084	0.363	0.533	0.362	0	0.177	0	0.142	0.284	0.265	1.498	0.155	0.604	0.214	0.575	1	5	7	5	0	2	0	2	4	3	18	2	8	3	8
S9606_3078	novel-hsa-miR292-3p	0	0	0	0.072	0	0	0.078	0	0.071	0	0	0	0	0	0	0	0	0	1	0	0	1	0	1	0	0	0	0	0	0
S9606_2446	hsa-miR-3609	0	0.073	0	0	0	0	0	0	0.071	0	0	0	0	0	0	0	1	0	0	0	0	0	0	1	0	0	0	0	0	0
S9606_2451	hsa-miR-548a-3p	0.084	0	0	0	0.07	0	0	0.071	0	0.088	0	0	0.076	0.071	0	1	0	0	0	1	0	0	1	0	1	0	0	1	1	0
S9606_2450	hsa-miR-7975	0	0.073	0	0.217	0.348	0.089	0	0.354	0	0	0	0	0	0	0	0	1	0	3	5	1	0	5	0	0	0	0	0	0	0
S9606_3080	novel-hsa-miR27-5p	0	0.145	0.152	0.217	0.07	0.089	0.078	0	0.071	0.088	0.083	0.077	0.378	0.142	0.072	0	2	2	3	1	1	1	0	1	1	1	1	5	2	1
S9606_2453	hsa-miR-4440	0.585	0.218	0.533	0.652	0.626	0.089	0.155	0.779	0.071	0.795	0.25	1.24	0.378	0.356	0.359	7	3	7	9	9	1	2	11	1	9	3	16	5	5	5
S9606_2455	hsa-miR-1255a	0	0.291	0.533	0.507	0.07	0.089	0	0.071	0.851	0.353	0	0.465	0.151	0.071	0.359	0	4	7	7	1	1	0	1	12	4	0	6	2	1	5
[truncated: 171 more rows]
