# Supplementary material for: Exploring the Role of MicroRNAs in Progesterone and Estrogen Receptor Expression in Endometriosis
Source: Biomedicines. 2024 Sep 28;12(10):2218. doi: 10.3390/biomedicines12102218 (PMC11504708; doi:10.3390/biomedicines12102218)
Supplement: Supplementary file 1 [file biomedicines-12-02218-s001.zip › Supplementary Table S5 miRNA Validation qPCR Raw Data.xlsx]

## Sheet: miR-199a-3p
CONTROL
No.	Date	Sample	miR-199a-3p CT1	miR-199a-3p CT2	miR-199a-3p CT3	miR-199a-3p Average CT	U6 CT1	U6 CT2	U6 CT3	U6 Average CT	∆Ct (Average miR-199a-3p Ct - Average U6 Ct)	∆∆Ct (Sample ∆Ct- Average ∆Ct Control)	Normalized miR-199a-3p amount relative to control 2-∆∆Ct
1	2023-01-02	C13 J	15.84	15.88	16.41	16.0433	13.3	13.82		13.56	2.48333	-0.661111	1.5813
2	2023-01-02	C14 J	16.75	15.11	15.35	15.7367	11.69	10.9	12.04	11.5433	4.19333	1.04889	0.48334
3	2023-01-16	C22	21.73	21.29	21.12	21.38	17.28	18.17	17.47	17.64	3.74	0.595556	0.66179
4	2023-09-12	C10 J	18.78	18.9	18.34	18.6733	17.06	15.91	15.84	16.27	2.40333	-0.741111	1.67146
5	2023-09-12	C2 J	17.17	17.36	17.35	17.2933	16.38	16.18	15.17	15.91	1.38333	-1.76111	3.38959
6	2023-09-12	C3 J	18.98	19.1	19.31	19.13	17.42	17.39	17.59	17.4667	1.66333	-1.48111	2.79164
7	2023-09-12	C15(1) J	22.25	22.14	22.2	22.1967	17.17	17.86	17.79	17.6067	4.59	1.44556	0.367151
8	2023-09-12	C33	20.53	20.17	20.38	20.36	14.93	16.03	14.78	15.2467	5.11333	1.96889	0.25545
9	2023-09-12	C29	18.72	18.48	18.65	18.6167	16.1	16.15	15.41	15.8867	2.73	-0.414444	1.33279
										Average Control 𝚫CT	3.14444
EUTOPIC VS CONTROL
No.	Date	Sample	miR-199a-3p CT1	miR-199a-3p CT2	miR-199a-3p CT3	miR-199a-3p Average CT	U6 CT1	U6 CT2	U6 CT3	U6 Average CT	∆Ct (Average miR-199a-3p Ct - Average U6 Ct)	∆∆Ct (Sample ∆Ct- Average ∆Ct Control)	Normalized miR-199a-3p amount relative to control 2-∆∆Ct
1	2023-01-16	Eu4	21.97	21.6	21.68	21.75	17.44	18.12	17.66	17.74	4.01	0.865556	0.548835
2	2023-01-16	E37	19.44	19.14	21.21	19.93	15.08	14.52	14.58	14.7267	5.20333	2.05889	0.240001
3	2023-02-13	E19	22.16	20.69	20.5	21.1167	16.81	13.37	12.41	14.1967	6.92	3.77556	0.0730205
4	2023-02-13	E11	18.12	17.91	16.9	17.6433	14.34	13.68	11.61	13.21	4.43333	1.28889	0.409266
5	2023-02-13	E38	18.93	17	18.35	18.0933	12.44	12.54	13.34	12.7733	5.32	2.17556	0.221357
6	2023-06-26	E18	20.93	20.74	20.7	20.79	16.46	15.87	15.58	15.97	4.82	1.67556	0.313046
7	2023-06-26	E21	16.42	16.39	16.36	16.39	12.32	12.4	12.1	12.2733	4.11667	0.972222	0.50972
8	2023-09-12	Seu06	17.2	17.26	17.69	17.3833	13.86	13.99	10.02	12.6233	4.76	1.61556	0.326339
9	2023-09-12	Seu39	20.7	20.67	20.72	20.6967	13.09	13.15	13.23	13.1567	7.54	4.39556	0.0475123
10	2023-09-12	Seu35	18.27	18.17	18.11	18.1833	9.01	10.62	10.89	10.1733	8.01	4.86556	0.0343022	Log2 (FC)
										Average Eutopic 𝚫CT	5.51333	Average 2-𝚫𝚫CT (FC)	0.27234	-1.87652
ECTOPIC VS CONTROL
No.	Date	Sample	miR-199a-3p CT1	miR-199a-3p CT2	miR-199a-3p CT3	miR-199a-3p Average CT	U6 CT1	U6 CT2	U6 CT3	U6 Average CT	∆Ct (Average miR-199a-3p Ct - Average U6 Ct)	∆∆Ct (Sample ∆Ct- Average ∆Ct Control)	Normalized miR-199a-3p amount relative to control 2-∆∆Ct
1	2023-02-17	S11	19.67	19.28	19.55	19.5	16.16	13.33		14.745	4.755	1.61056	0.327472
2	2023-02-13	S15	21.65	22.93		22.29	11.17	17.81	14.88	14.62	7.67	4.52556	0.0434182
3	2023-06-26	EC4	19.65	19.66	19.74	19.6833	18.64	18.25	18.71	18.5333	1.15	-1.99444	3.98463
4	2023-06-26	Sec40	21.04	20.97	20.8	20.9367	14.48	14.23	15.28	14.6633	6.27333	3.12889	0.114317
5	2023-06-26	Sec41	21.1	21.28	21.14	21.1733	18.04	17.26	17.28	17.5267	3.64667	0.502222	0.706018
6	2023-09-12	Sec26	19.06	19.08	19.11	19.0833	17.33	17.24	17.17	17.2467	1.83667	-1.30778	2.4756
7	2023-09-12	Sec27	21.6	22.42	21.96	21.9933	17.57	17.24	17.85	17.5533	4.44	1.29556	0.407379
8	2023-09-12	Sec02	19	19.03	18.87	18.9667	17.44	17.46	17.33	17.41	1.55667	-1.58778	3.00586
9	2023-09-12	S04	24.25	24.23	24.25	24.2433	22.37	22.51	22.81	22.5633	1.68	-1.46444	2.75957
10	2023-09-12	S09	20.6	20.36	20.28	20.4133	18.65	18.67	18.72	18.68	1.73333	-1.41111	2.65942
11	2023-09-12	S28	22.07	22.29	23.52	22.6267	20.38	20.33	20.26	20.3233	2.30333	-0.841111	1.79143
12	2023-09-12	S01	21	21.14	21.33	21.1567	19.03	18.93	18.61	18.8567	2.3	-0.844444	1.79557	Log2 (FC)
												Average 2-𝚫𝚫CT (FC)	1.67256	0.742055
ECTOPIC VS EUTOPIC
No.	Sample	∆Ct (Average miR-199a-3p Ct - Average U6 Ct)	∆∆Ct (Ectopic ∆Ct- Average ∆Ct Eutopic)	Normalized miR-199a-3p amount relative to eutopic 2-∆∆Ct
1	S11	4.755	-0.758333	1.69154
2	S15	7.67	2.15667	0.224274
3	EC4	1.15	-4.36333	20.5823
4	Sec40	6.27333	0.76	0.590496
5	Sec41	3.64667	-1.86667	3.64689
6	Sec26	1.83667	-3.67667	12.7875
7	Sec27	4.44	-1.07333	2.10429
8	Sec02	1.55667	-3.95667	15.5266
9	S04	1.68	-3.83333	14.2544
10	S09	1.73333	-3.78	13.737
11	S28	2.30333	-3.21	9.25351
12	S01	2.3	-3.21333	9.27491	Log2 (FC)
			Average 2-𝚫𝚫CT (FC)	8.63948	3.11094

## Sheet: miR-196a-5p
CONTROL
No.	Date	Sample	miR-196a-5p CT1	miR-196a-5p CT2	miR-196a-5p CT3	miR-196a-5p Average CT	U6 CT1	U6 CT2	U6 CT3	U6 Average CT	∆Ct (Average miR-196a-5p Ct - Average U6 Ct)	∆∆Ct (Sample ∆Ct- Average ∆Ct Control)	Normalized miR-196a-5p amount relative to control 2-∆∆Ct
1	2023-03-02	C13 J	25.14	25.59		25.365	13.3	13.82		13.56	11.805	4.16783	0.0556362
2	2023-03-02	C14 J	27.79	24.69	24.36	25.6133	11.69	10.9	12.04	11.5433	14.07	6.43283	0.0115751
3	2023-03-06	C22	25.88	26.74		26.31	17.28	18.17	17.47	17.64	8.67	1.03283	0.488749
4	2023-06-06	C10 J	22.33	21.45	21.33	21.7033	17.06	15.91	15.84	16.27	5.43333	-2.20383	4.60702
5	2023-06-06	C4 J	22	21.72	21.76	21.8267	16.55	16.82	17.03	16.8	5.02667	-2.6105	6.10715
6	2023-06-06	C2 J	20.6	20.9	20.82	20.7733	16.38	16.18	15.17	15.91	4.86333	-2.77383	6.83923
7	2023-06-06	C3 J	22.2	22.2	22.08	22.16	17.42	17.39	17.59	17.4667	4.69333	-2.94383	7.69453
8	2023-06-06	C15(1) J	26.58	25.44	25.87	25.9633	17.17	17.86	17.79	17.6067	8.35667	0.7195	0.607308
9	2023-06-06	C33	22.6	23.34	23.12	23.02	14.93	16.03	14.78	15.2467	7.77333	0.136167	0.909934
10	2023-06-06	C29	21.41	21.41	21.88	21.5667	16.1	16.15	15.41	15.8867	5.68	-1.95717	3.88299
										Average Control 𝚫CT	7.63717
EUTOPIC VS CONTROL
No.	Date	Sample	miR-196a-5p CT1	miR-196a-5p CT2	miR-196a-5p CT3	miR-196a-5p Average CT	U6 CT1	U6 CT2	U6 CT3	U6 Average CT	∆Ct (Average miR-196a-5p Ct - Average U6 Ct)	∆∆Ct (Sample ∆Ct- Average ∆Ct Control)	Normalized miR-196a-5p amount relative to control 2-∆∆Ct
1	2023-03-02	Eu4 J	25.18	25.61	25.85	25.5467	17.44	18.12	17.66	17.74	7.80667	0.1695	0.889151
2	2023-03-02	E37	25.98	24.62	24.43	25.01	15.08	14.52	14.58	14.7267	10.2833	2.64617	0.159744
3	2023-03-06	E19	25.13	24.88	24.24	24.75	16.81	13.37	12.41	14.1967	10.5533	2.91617	0.132479
4	2023-03-06	E11	22.32	22.07	23.17	22.52	14.34	13.68	11.61	13.21	9.31	1.67283	0.313637
5	2023-03-06	E38	23.43	23.69	22.5	23.2067	12.44	12.54	13.34	12.7733	10.4333	2.79617	0.143969
6	2023-06-06	Seu06	20.5	20.48	20.55	20.51	13.86	13.99	10.02	12.6233	7.88667	0.2495	0.841188
7	2023-06-06	Seu39	22.41	22.18	22.14	22.2433	13.09	13.15	13.23	13.1567	9.08667	1.4495	0.366148
8	2023-06-06	Seu35	22.12	22.09	22.44	22.2167	9.01	10.62	10.89	10.1733	12.0433	4.40617	0.0471641
9	2023-06-19	E18	25.43	25.38	26.14	25.65	16.46	15.87	15.58	15.97	9.68	2.04283	0.242687
10	2023-06-19	E21	23.04	22.73	22.6	22.79	12.32	12.4	12.1	12.2733	10.5167	2.8795	0.135889	Log2 (FC)
										Average Eutopic 𝚫CT	9.76	Average 2-𝚫𝚫CT (FC)	0.327206	-1.61173
ECTOPIC VS CONTROL
No.	Date	Sample	miR-196a-5p CT1	miR-196a-5p CT2	miR-196a-5p CT3	miR-196a-5p Average CT	U6 CT1	U6 CT2	U6 CT3	U6 Average CT	∆Ct (Average miR-196a-5p Ct - Average U6 Ct)	∆∆Ct (Sample ∆Ct- Average ∆Ct Control)	Normalized miR-196a-5p amount relative to control 2-∆∆Ct
1	2023-03-06	S11	25.6	25.78	26.25	25.8767	16.16	13.33		14.745	11.1317	3.4945	0.088726
2	2023-03-06	S15	26.05	22.77	26.27	25.03	11.17	17.81	14.88	14.62	10.41	2.77283	0.146317
3	2023-06-06	EC4	27.34	26.47	26.49	26.7667	18.64	18.25	18.71	18.5333	8.23333	0.596167	0.661509
4	2023-06-06	Sec40	27.83	28.08	27.87	27.9267	14.48	14.23	15.28	14.6633	13.2633	5.62617	0.0202467
5	2023-06-08	Sec41	32.1	30.94	30.62	31.22	18.04	17.26	17.28	17.5267	13.6933	6.05617	0.0150284
6	2023-06-08	Sec26	26.02	25.74	25.87	25.8767	17.33	17.24	17.17	17.2467	8.63	0.992833	0.50249
7	2023-06-08	Sec27	25.06	25.07	24.46	24.8633	17.57	17.24	17.85	17.5533	7.31	-0.327167	1.25455
8	2023-06-08	Sec02	26.21	26.15	26.23	26.1967	17.44	17.46	17.33	17.41	8.78667	1.1495	0.450781
9	2023-06-19	S04	32.56	32.49	32.68	32.5767	22.37	22.51	22.81	22.5633	10.0133	2.37617	0.192621
10	2023-06-19	S09	28.92	29.1	29.04	29.02	18.65	18.67	18.72	18.68	10.34	2.70283	0.153591
11	2023-06-19	S28	31.33	31.25	30.99	31.19	20.38	20.33	20.26	20.3233	10.8667	3.2295	0.106616
12	2023-06-19	S01	29.02	28.94	28.91	28.9567	19.03	18.93	18.61	18.8567	10.1	2.46283	0.18139	Log2 (FC)
												Average 2-𝚫𝚫CT (FC)	0.314489	-1.66892
ECTOPIC VS EUTOPIC
No.	Sample	∆Ct (Average miR-196a-5p Ct - Average U6 Ct)	∆∆Ct (Ectopic ∆Ct- Average ∆Ct Eutopic)	Normalized miR-196a-5p amount relative to eutopic 2-∆∆Ct
1	S11	11.1317	1.37167	0.386445
2	S15	10.41	0.65	0.63728
3	EC4	8.23333	-1.52667	2.88119
4	Sec40	13.2633	3.50333	0.0881844
5	Sec41	13.6933	3.93333	0.0654559
6	Sec26	8.63	-1.13	2.18859
7	Sec27	7.31	-2.45	5.46416
8	Sec02	8.78667	-0.973333	1.96337
9	S04	10.0133	0.253333	0.838956
10	S09	10.34	0.58	0.668964
11	S28	10.8667	1.10667	0.464366
12	S01	10.1	0.34	0.790041	Log2 (FC)
			Average 2-𝚫𝚫CT (FC)	1.36975	0.453913

## Sheet: miR-144-3p
CONTROL
No.	Date	Sample	miR-144-3p CT1	miR-144-3p CT2	miR-144-3p CT3	miR-144-3p Average CT	U6 CT1	U6 CT2	U6 CT3	U6 Average CT	∆Ct (Average miR-144-3p Ct - Average U6 Ct)	∆∆Ct (Sample ∆Ct- Average ∆Ct Control)	Normalized miR-144-3p amount relative to control 2-∆∆Ct
1	2023-03-07	C13	23.52	22.82	22.14	22.8267	13.3	13.82		13.56	9.26667	-3.13426	8.78023
2	2023-03-07	C14	25.3	28.26	27.05	26.87	11.69	10.9	12.04	11.5433	15.3267	2.92574	0.131603
3	2023-03-06	C22	30.95	30.87	30.11	30.6433	17.28	18.17	17.47	17.64	13.0033	0.602407	0.658654
4	2023-06-09	C10 J	26.71	25.97	25.81	26.1633	17.06	15.91	15.84	16.27	9.89333	-2.50759	5.6867
5	2023-06-09	C4 J	26.08	26.11	26.06	26.0833	16.55	16.82	17.03	16.8	9.28333	-3.11759	8.67938
6	2023-06-09	C2 J	24.88	24.02	23.95	24.2833	16.38	16.18	15.17	15.91	8.37333	-4.02759	16.309
7	2023-06-09	C3 J	28.26	28.26	28.4	28.3067	17.42	17.39	17.59	17.4667	10.84	-1.56093	2.95043
8	2023-06-09	C33	34.02	33.89		33.955	14.93	16.03	14.78	15.2467	18.7083	6.30741	0.0126264
9	2023-06-09	C29	33.08	32.78	32.54	32.8	16.1	16.15	15.41	15.8867	16.9133	4.51241	0.0438157
										Average Control 𝚫CT	12.4009
EUTOPIC VS CONTROL
No.	Date	Sample	miR-144-3p CT1	miR-144-3p CT2	miR-144-3p CT3	miR-144-3p Average CT	U6 CT1	U6 CT2	U6 CT3	U6 Average CT	∆Ct (Average miR-144-3p Ct - Average U6 Ct)	∆∆Ct (Sample ∆Ct- Average ∆Ct Control)	Normalized miR-144-3p amount relative to control 2-∆∆Ct
1	2023-03-07	E37	28.81	29.4	30.14	29.45	15.08	14.52	14.58	14.7267	14.7233	2.32241	0.199934
2	2023-03-06	E19	29.28	29.35	30.02	29.55	16.81	13.37	12.41	14.1967	15.3533	2.95241	0.129192
3	2023-03-06	E11	28.84	30.06	30.14	29.68	14.34	13.68	11.61	13.21	16.47	4.06907	0.0595781
4	2023-03-06	E38	29.97	30.52	30.07	30.1867	12.44	12.54	13.34	12.7733	17.4133	5.01241	0.0309824
5	2023-06-13	Seu02	29.77	30.07	29.78	29.8733	16.37	16.09	15.63	16.03	13.8433	1.44241	0.367953
6	2023-06-13	Seu06	29.63	29.61	29.52	29.5867	13.86	13.99	10.02	12.6233	16.9633	4.56241	0.0423232
7	2023-06-13	Seu39	33.14	33.39	32.92	33.15	13.09	13.15	13.23	13.1567	19.9933	7.59241	0.00518153
8	2023-06-13	Seu35	28.06	28.29	27.95	28.1	9.01	10.62	10.89	10.1733	17.9267	5.52574	0.0217063
9	2023-06-20	E18	29.19	28.77	28.91	28.9567	16.46	15.87	15.58	15.97	12.9867	0.585741	0.666307
10	2023-06-20	E21	25.68	25.89	25.7	25.7567	12.32	12.4	12.1	12.2733	13.4833	1.08241	0.47224
										Average Eutopic 𝚫CT	15.9157	Average 2-𝚫𝚫CT (FC)	0.19954	Log2 (FC)
														-2.32525
ECTOPIC VS CONTROL
No.	Date	Sample	miR-144-3p CT1	miR-144-3p CT2	miR-144-3p CT3	miR-144-3p Average CT	U6 CT1	U6 CT2	U6 CT3	U6 Average CT	∆Ct (Average miR-144-3p Ct - Average U6 Ct)	∆∆Ct (Sample ∆Ct- Average ∆Ct Control)	Normalized miR-144-3p amount relative to control 2-∆∆Ct
1	2023-03-06	S11	25.76	26.15	27.04	26.3167	16.16	13.33		14.745	11.5717	-0.829259	1.77677
2	2023-03-06	S15	30.52	29.6	31.09	30.4033	11.17	17.81	14.88	14.62	15.7833	3.38241	0.0958945
3	2023-06-13	Sec40	31.35	31.14	31.3	31.2633	14.48	14.23	15.28	14.6633	16.6	4.19907	0.0544443
4	2023-06-13	Sec07	32.04	31.78	32.17	31.9967	18.01	18.15	18.79	18.3167	13.68	1.27907	0.41206
5	2023-06-13	Sec41	35.35	34.28	33.84	34.49	18.04	17.26	17.28	17.5267	16.9633	4.56241	0.0423232
6	2023-06-13	Sec26	30.11	30.12	29.85	30.0267	17.33	17.24	17.17	17.2467	12.78	0.379074	0.768931
7	2023-06-13	Sec02	30.37	30.42	30.22	30.3367	17.44	17.46	17.33	17.41	12.9267	0.525741	0.694602
8	2023-06-20	S04	34.67	33.79	33.3	33.92	22.37	22.51	22.81	22.5633	11.3567	-1.04426	2.06231
9	2023-06-20	S28	32.1	31.62	31.37	31.6967	20.38	20.33	20.26	20.3233	11.3733	-1.02759	2.03862
												Average 2-𝚫𝚫CT (FC)	0.882884	Log2 (FC)
														-0.179704
ECTOPIC VS EUTOPIC
No.	Sample	∆Ct (Average miR-144a-3p Ct - Average U6 Ct)	∆∆Ct (Ectopic ∆Ct- Average ∆Ct Eutopic)	Normalized miR-144-3p amount relative to eutopic 2-∆∆Ct
1	S11	11.5717	-4.344	20.3083
2	S15	15.7833	-0.132333	1.09606
3	Sec40	16.6	0.684333	0.622293
4	Sec07	13.68	-2.23567	4.7098
5	Sec41	16.9633	1.04767	0.48375
6	Sec26	12.78	-3.13567	8.7888
7	Sec02	12.9267	-2.989	7.93923
8	S04	11.3567	-4.559	23.572
9	S28	11.3733	-4.54233	23.3012	Log2 (FC)
			Average 2-𝚫𝚫CT (FC)	10.0913	3.33504

## Sheet: miR-1-3p
CONTROL
No.	Date	Sample	miR-1-3p CT1	miR-1-3p CT2	miR-1-3p CT3	miR-1-3p Average CT	U6 CT1	U6 CT2	U6 CT3	U6 Average CT	∆Ct (Average miR-1-3p Ct - Average U6 Ct)	∆∆Ct (Sample ∆Ct- Average ∆Ct Control)	Normalized miR-1-3p amount relative to control 2-∆∆Ct
1	2023-03-08	C13	28.39	28.81	30.27	29.1567	13.3	13.82		13.56	15.5967	2.46833	0.1807
2	2023-03-08	C14	30.96	30.59	30.25	30.6	11.69	10.9	12.04	11.5433	19.0567	5.92833	0.0164208
3	2023-03-08	C22	31.64	30.84	31.92	31.4667	17.28	18.17	17.47	17.64	13.8267	0.698333	0.616284
4	2023-06-08	C10 J	28.37	27.41	27.55	27.7767	17.06	15.91	15.84	16.27	11.5067	-1.62167	3.0773
5	2023-06-08	C4 J	27.66	28.33	27.73	27.9067	16.55	16.82	17.03	16.8	11.1067	-2.02167	4.06053
6	2023-06-08	C2 J	27.01	26.76	26.98	26.9167	16.38	16.18	15.17	15.91	11.0067	-2.12167	4.35196
7	2023-06-08	C3 J	28.18	27.88	28.66	28.24	17.42	17.39	17.59	17.4667	10.7733	-2.355	5.11594
8	2023-06-08	C15(1) J	28.76	29.24	28.81	28.9367	17.17	17.86	17.79	17.6067	11.33	-1.79833	3.47818
9	2023-06-08	C33	30.68	30.56	30.22	30.4867	14.93	16.03	14.78	15.2467	15.24	2.11167	0.23138
10	2023-06-08	C29	27.99	27.58	27.61	27.7267	16.1	16.15	15.41	15.8867	11.84	-1.28833	2.44246
										Average Control 𝚫CT	13.1283
EUTOPIC VS CONTROL
No.	Date	Sample	miR-1-3p CT1	miR-1-3p CT2	miR-1-3p CT3	miR-1-3p Average CT	U6 CT1	U6 CT2	U6 CT3	U6 Average CT	∆Ct (Average miR-1-3p Ct - Average U6 Ct)	∆∆Ct (Sample ∆Ct- Average ∆Ct Control)	Normalized miR-1-3p amount relative to control 2-∆∆Ct
1	2023-03-08	E37	31.77	29.63	31.31	30.9033	15.08	14.52	14.58	14.7267	16.1767	3.04833	0.120882
2	2023-03-07	E19	30.57	31.01		30.79	16.81	13.37	12.41	14.1967	16.5933	3.465	0.0905589
3	2023-03-07	E11	28.51	28.01	28.02	28.18	14.34	13.68	11.61	13.21	14.97	1.84167	0.278999
4	2023-03-08	E38	29.9	27.04	29.55	28.83	12.44	12.54	13.34	12.7733	16.0567	2.92833	0.131366
5	2023-06-08	Seu06	27.65	28.25	27.97	27.9567	13.86	13.99	10.02	12.6233	15.3333	2.205	0.216885
6	2023-06-08	Seu39	29.48	29.36	29.45	29.43	13.09	13.15	13.23	13.1567	16.2733	3.145	0.113047
7	2023-06-08	Seu35	27.04	27.12	26.07	26.7433	9.01	10.62	10.89	10.1733	16.57	3.44167	0.0920354
8	2023-06-19	E18	29.39	30.49	30.67	30.1833	16.46	15.87	15.58	15.97	14.2133	1.085	0.471392
9	2023-06-19	E21	29.24	27.52	27.69	28.15	12.32	12.4	12.1	12.2733	15.8767	2.74833	0.148823	Log2 (FC)
										Average Eutopic 𝚫CT	15.7848	Average 2-𝚫𝚫CT (FC)	0.184888	-2.43528
ECTOPIC VS CONTROL
No.	Date	Sample	miR-1-3p CT1	miR-1-3p CT2	miR-1-3p CT3	miR-1-3p Average CT	U6 CT1	U6 CT2	U6 CT3	U6 Average CT	∆Ct (Average miR-1-3p Ct - Average U6 Ct)	∆∆Ct (Sample ∆Ct- Average ∆Ct Control)	Normalized miR-1-3p amount relative to control 2-∆∆Ct
1	2023-03-08	S11	25.57	25.94	25.59	25.7	16.16	13.33		14.745	10.955	-2.17333	4.51064
2	2023-06-09	Sec40	25.19	25.17	25.05	25.1367	14.48	14.23	15.28	14.6633	10.4733	-2.655	6.29846
3	2023-06-09	Sec07	28	27.87	28.08	27.9833	18.01	18.15	18.79	18.3167	9.66667	-3.46167	11.0171
4	2023-06-09	Sec26	27.43	27.31	27.1	27.28	17.33	17.24	17.17	17.2467	10.0333	-3.095	8.54452
5	2023-06-09	Sec02	26.8	27.05	27.17	27.0067	17.44	17.46	17.33	17.41	9.59667	-3.53167	11.5648
6	2023-06-19	S04	33.06	33.13	32.87	33.02	22.37	22.51	22.81	22.5633	10.4567	-2.67167	6.37165
7	2023-06-19	S28	30.02	30.01	30.08	30.0367	20.38	20.33	20.26	20.3233	9.71333	-3.415	10.6664
8	2023-06-19	S01	29.82	29.5	29.34	29.5533	19.03	18.93	18.61	18.8567	10.6967	-2.43167	5.39516
9	2023-06-09	EC4	26.96	26.15	26.12	26.41	18.64	18.25	18.71	18.5333	7.87667	-5.25167	38.0986
10	2023-06-19	S09	27.08	27.37	27.08	27.1767	18.65	18.67	18.72	18.68	8.49667	-4.63167	24.7897	Log2 (FC)
												Average 2-𝚫𝚫CT (FC)	12.7257	3.66967
ECTOPIC VS EUTOPIC
No.	Sample	∆Ct (Average miR-1-3p Ct - Average U6 Ct)	∆∆Ct (Ectopic ∆Ct- Average ∆Ct Eutopic)	Normalized miR-1-3p amount relative to eutopic 2-∆∆Ct
1	S11	10.955	-4.82981	28.4393
2	Sec40	10.4733	-5.31148	39.7114
3	Sec07	9.66667	-6.11815	69.4618
4	Sec26	10.0333	-5.75148	53.8727
5	Sec02	9.59667	-6.18815	72.9152
6	S04	10.4567	-5.32815	40.1728
7	S28	9.71333	-6.07148	67.2509
8	S01	10.6967	-5.08815	34.0162
9	EC4	7.87667	-7.90815	240.209
10	S09	8.49667	-7.28815	156.297	Log2 (FC)
			Average 2-𝚫𝚫CT (FC)	80.2347	6.32615

## Sheet: miR-146a-5p
CONTROL
No.	Date	Sample	miR-146a-5p CT1	miR-146a-5p CT2	miR-146a-5p CT3	miR-146a-5p Average CT	U6 CT1	U6 CT2	U6 CT3	U6 Average CT	∆Ct (Average miR-146a-5p Ct - Average U6 Ct)	∆∆Ct (Sample ∆Ct- Average ∆Ct Control)	Normalized miR-146a-5p amount relative to control 2-∆∆Ct
1	2023-02-22	C13	28.21	28.31	28.6	28.3733	13.3	13.82		13.56	14.8133	1.76133	0.294975
2	2023-02-22	C14	31.21	29.9	31.6	30.9033	11.69	10.9	12.04	11.5433	19.36	6.308	0.0126213
3	2023-02-23	C22	27.59	26.88	26.31	26.9267	17.28	18.17	17.47	17.64	9.28667	-3.76533	13.5981
4	2023-06-09	C10 J	28.01	27.75	27.7	27.82	17.06	15.91	15.84	16.27	11.55	-1.502	2.83235
5	2023-06-09	C4 J	27.24	27.25	27.14	27.21	16.55	16.82	17.03	16.8	10.41	-2.642	6.24196
6	2023-06-09	C2 J	28.04	28.35	28.13	28.1733	16.38	16.18	15.17	15.91	12.2633	-0.788667	1.72748
7	2023-06-09	C3 J	28.72	29.01	28.77	28.8333	17.42	17.39	17.59	17.4667	11.3667	-1.68533	3.21615
8	2023-06-09	C15(1) J	28.78	29.03	28.74	28.85	17.17	17.86	17.79	17.6067	11.2433	-1.80867	3.50318
9	2023-06-09	C33	32.02	31.45	33.23	32.2333	14.93	16.03	14.78	15.2467	16.9867	3.93467	0.0653954
10	2023-06-09	C29	29.09	29.09	29.2	29.1267	16.1	16.15	15.41	15.8867	13.24	0.188	0.877822
										Average Control 𝚫CT	13.052
EUTOPIC VS CONTROL
No.	Date	Sample	miR-146a-5p CT1	miR-146a-5p CT2	miR-146a-5p CT3	miR-146a-5p Average CT	U6 CT1	U6 CT2	U6 CT3	U6 Average CT	∆Ct (Average miR-146a-5p Ct - Average U6 Ct)	∆∆Ct (Sample ∆Ct- Average ∆Ct Control)	Normalized miR-146a-5p amount relative to control 2-∆∆Ct
1	2023-02-22	Eu4 J		34.3		34.3	17.44	18.12	17.66	17.74	16.56	3.508	0.0878996
2	2023-02-22	E37	32.17	30.62	31.03	31.2733	15.08	14.52	14.58	14.7267	16.5467	3.49467	0.0887157
3	2023-02-23	E19	29.88			29.88	16.81	13.37	12.41	14.1967	15.6833	2.63133	0.161395
4	2023-02-23	E11	32.78			32.78	14.34	13.68	11.61	13.21	19.57	6.518	0.0109116
5	2023-03-16	E38	31.51	31.74	30.9	31.3833	12.44	12.54	13.34	12.7733	18.61	5.558	0.0212263
6	2023-06-09	Eu3 J	30	29.72	29.88	29.8667	17.12	17.05	17.19	17.12	12.7467	-0.305333	1.2357
7	2023-06-13	Seu02	28.31	28.22	27.69	28.0733	16.37	16.09	15.63	16.03	12.0433	-1.00867	2.01205
8	2023-06-13	Seu06	28.65	29.14	28.69	28.8267	13.86	13.99	10.02	12.6233	16.2033	3.15133	0.112552
9	2023-06-13	Seu39	32.71	33.27	33.07	33.0167	13.09	13.15	13.23	13.1567	19.86	6.808	0.00892458
10	2023-06-13	Seu35	27.57	27.72	27.59	27.6267	9.01	10.62	10.89	10.1733	17.4533	4.40133	0.0473224	Log2 (FC)
										Average Eutopic 𝚫CT	16.5277	Average 2-𝚫𝚫CT (FC)	0.37867	-1.40099
ECTOPIC VS CONTROL
No.	Date	Sample	miR-146a-5p CT1	miR-146a-5p CT2	miR-146a-5p CT3	miR-146a-5p Average CT	U6 CT1	U6 CT2	U6 CT3	U6 Average CT	∆Ct (Average miR-146a-5p Ct - Average U6 Ct)	∆∆Ct (Sample ∆Ct- Average ∆Ct Control)	Normalized miR-146a-5p amount relative to control 2-∆∆Ct
1	2023-02-23	S11	26.71	26.58	27.22	26.8367	16.16	13.33		14.745	12.0917	-0.960333	1.94576
2	2023-02-23	S15	31.61	27.53	30.46	29.8667	11.17	17.81	14.88	14.62	15.2467	2.19467	0.218444
3	2023-06-13	EC4	28.47	28.39	28.41	28.4233	18.64	18.25	18.71	18.5333	9.89	-3.162	8.9507
4	2023-06-13	Sec40	26.03	26.09	25.97	26.03	14.48	14.23	15.28	14.6633	11.3667	-1.68533	3.21615
5	2023-06-13	Sec07	31.37	32.21	31.4	31.66	18.01	18.15	18.79	18.3167	13.3433	0.291333	0.817147
6	2023-06-13	Sec26	28.1	27.45	27.24	27.5967	17.33	17.24	17.17	17.2467	10.35	-2.702	6.50703
7	2023-06-13	Sec27	30.23	30.35	29.96	30.18	17.57	17.24	17.85	17.5533	12.6267	-0.425333	1.34288
8	2023-06-13	Sec02	28.8	28.5	28.82	28.7067	17.44	17.46	17.33	17.41	11.2967	-1.75533	3.37604
9	2023-06-19	S04	35.08	35.27	35	35.1167	22.37	22.51	22.81	22.5633	12.5533	-0.498667	1.41291
10	2023-06-19	S09	29.14	29.1	29.22	29.1533	18.65	18.67	18.72	18.68	10.4733	-2.57867	5.97387	Log2 (FC)
												Average 2-𝚫𝚫CT (FC)	3.37609	1.75535
ECTOPIC VS EUTOPIC
No.	Sample	∆Ct (Average miR-146a-5p Ct - Average U6 Ct)	∆∆Ct (Ectopic ∆Ct- Average ∆Ct Eutopic)	Normalized miR-146a-5p amount relative to eutopic 2-∆∆Ct
1	S11	12.0917	-4.436	21.6456
2	S15	15.2467	-1.281	2.43007
3	EC4	9.89	-6.63767	99.5719
4	Sec40	11.3667	-5.161	35.778
5	Sec07	13.3433	-3.18433	9.09033
6	Sec26	10.35	-6.17767	72.3874
7	Sec27	12.6267	-3.901	14.9389
8	Sec02	11.2967	-5.231	37.5567
9	S04	12.5533	-3.97433	15.7179
10	S09	10.4733	-6.05433	66.4563	Log2 (FC)
			Average 2-𝚫𝚫CT (FC)	37.5573	5.23102

## Sheet: miR-125b-5p
CONTROL
No.	Date	Sample	miR-125b-5p CT1	miR-125b-5p CT2	miR-125b-5p CT3	miR-125b-5p Average CT	U6 CT1	U6 CT2	U6 CT3	U6 Average CT	∆Ct (Average miR-125b-5p Ct - Average U6 Ct)	∆∆Ct (Sample ∆Ct- Average ∆Ct Control)	Normalized miR-125b-5p amount relative to control 2-∆∆Ct
1	2023-02-22	C13	17.26	15.34	16.57	16.39	13.3	13.82		13.56	2.83	0.317708	0.802343
2	2023-02-22	C14	13.74	17.16	14.2	15.0333	11.69	10.9	12.04	11.5433	3.49	0.977708	0.507786
3	2023-02-23	C22	17.98	17.31	17.06	17.45	17.28	17.47		17.375	0.075	-2.43729	5.41624
4	2023-06-08	C10 J	16.33	16.49	16.4	16.4067	17.06	15.91	15.84	16.27	0.136667	-2.37563	5.18961
5	2023-06-08	C3 J	17.94	17.8	17.98	17.9067	17.42	17.39	17.59	17.4667	0.44	-2.07229	4.20554
6	2023-06-08	C33	16.52	16.58	16.4	16.5	14.93	16.03	14.78	15.2467	1.25333	-1.25896	2.39323
7	2023-06-21	C15K	18.14	17.65	17.79	17.86	11.82	11.77	11.63	11.74	6.12	3.60771	0.0820298
8	2023-06-21	C05	17.03	17.02	17.03	17.0267	11.36	11.28	11.18	11.2733	5.75333	3.24104	0.105767
										Average Control 𝚫CT	2.51229
EUTOPIC VS CONTROL
No.	Date	Sample	miR-125b-5p CT1	miR-125b-5p CT2	miR-125b-5p CT3	miR-125b-5p Average CT	U6 CT1	U6 CT2	U6 CT3	U6 Average CT	∆Ct (Average miR-125b-5p Ct - Average U6 Ct)	∆∆Ct (Sample ∆Ct- Average ∆Ct Control)	Normalized miR-125b-5p amount relative to control 2-∆∆Ct
1	2023-02-23	E19	16.09			16.09	16.81	13.37	12.41	14.1967	1.89333	-0.618958	1.53577
2	2023-02-23	E11		16.47	15	15.735	14.34	13.68	11.61	13.21	2.525	0.0127083	0.99123
3	2023-03-16	E38	16.15	15.21	15.86	15.74	12.44	12.54	13.34	12.7733	2.96667	0.454375	0.729826
4	2023-06-08	Seu06	15.91	16.12	16.21	16.08	13.86	13.99	10.02	12.6233	3.45667	0.944375	0.519655
5	2023-06-08	Seu39	16.61	16.67	16.38	16.5533	13.09	13.15	13.23	13.1567	3.39667	0.884375	0.541722
6	2023-06-08	Seu35	17.28	17.53	17.8	17.5367	9.01	10.62	10.89	10.1733	7.36333	4.85104	0.034649
7	2023-06-23	E18	20.52	20.2	20.18	20.3	16.46	15.87	15.58	15.97	4.33	1.81771	0.283671
8	2023-06-23	E21	17.97	18.01	17.67	17.8833	12.32	12.4	12.1	12.2733	5.61	3.09771	0.116815	Log2 (FC)
										Average Eutopic 𝚫CT	3.94271	Average 2-𝚫𝚫CT (FC)	0.594167	-0.75106
ECTOPIC VS CONTROL
No.	Date	Sample	miR-125b-5p CT1	miR-125b-5p CT2	miR-125b-5p CT3	miR-125b-5p Average CT	U6 CT1	U6 CT2	U6 CT3	U6 Average CT	∆Ct (Average miR-125b-5p Ct - Average U6 Ct)	∆∆Ct (Sample ∆Ct- Average ∆Ct Control)	Normalized miR-125b-5p amount relative to control 2-∆∆Ct
1	2023-02-23	S11	16.73	16.24	15.86	16.2767	16.16	13.33		14.745	1.53167	-0.980625	1.97332
2	2023-02-23	S15	16.12	17.22	17.34	16.8933	11.17	17.81	14.88	14.62	2.27333	-0.238958	1.18014
3	2023-06-09	EC4	19.09	18.56	18.83	18.8267	18.64	18.25	18.71	18.5333	0.293333	-2.21896	4.65557
4	2023-06-09	Sec40	16.27	16.24	16.03	16.18	14.48	14.23	15.28	14.6633	1.51667	-0.995625	1.99394
5	2023-06-09	Sec27	17.63	17.75	17.86	17.7467	17.57	17.24	17.85	17.5533	0.193333	-2.31896	4.98972
6	2023-06-23	S09	19.43	19.47	19.66	19.52	18.65	18.67	18.72	18.68	0.84	-1.67229	3.1872
7	2023-06-23	S01	19.26	19.29	19.2	19.25	19.03	18.93	18.61	18.8567	0.393333	-2.11896	4.3438	Log2 (FC)
												Average 2-𝚫𝚫CT (FC)	3.1891	1.67315
ECTOPIC VS EUTOPIC
No.	Sample	∆Ct (Average miR-125b-5p Ct - Average U6 Ct)	∆∆Ct (Ectopic ∆Ct- Average ∆Ct Eutopic)	Normalized miR-125b-5p amount relative to eutopic 2-∆∆Ct
1	S11	1.53167	-2.41104	5.31858
2	S15	2.27333	-1.66937	3.18077
3	EC4	0.293333	-3.64938	12.5479
4	Sec40	1.51667	-2.42604	5.37417
5	Sec27	0.193333	-3.74938	13.4485
6	S09	0.84	-3.10271	8.5903
7	S01	0.393333	-3.54937	11.7076	Log2 (FC)
			Average 2-𝚫𝚫CT (FC)	8.59541	3.10357
