# Supplementary material for: Exploring the Role of MicroRNAs in Progesterone and Estrogen Receptor Expression in Endometriosis
Source: Biomedicines. 2024 Sep 28;12(10):2218. doi: 10.3390/biomedicines12102218 (PMC11504708; doi:10.3390/biomedicines12102218)
Supplement: Supplementary file 1 [file biomedicines-12-02218-s001.zip › Supplementary Table S6 mRNA qPCR Raw Data.xlsx]

## Sheet: ER alpha
CONTROL
No.	Date	Sample	ER𝛂 CT1	ER𝛂 CT2	ER𝛂 CT3	ER𝛂 Average CT	GAPDH CT1	GAPDH CT2	GAPDH CT3	GAPDH Average CT	∆Ct (Average ER𝛂 Ct - Average GAPDH Ct)	∆∆Ct (Sample ∆Ct- Average ∆Ct Control)	Normalized ER𝛂 amount relative to control 2-∆∆Ct
1	2022-08-22	C19	26.12	24.93	27.84	26.2967	18.16	16.07	19.1	17.7767	8.52	3.15396	0.112348
2	2023-03-20	C13 J	25.78	26.06	25.62	25.82	17.33	17.34	16.83	17.1667	8.65333	3.28729	0.10243
3	2023-03-20	C14 J	24.04	24.18	24.06	24.0933	17.25	17.03	17.03	17.1033	6.99	1.62396	0.324444
4	2023-03-29	C22	30.03	30.03	30.07	30.0433	21.57	21.47	21.33	21.4567	8.58667	3.22063	0.107274
5	2023-04-03	C33	22.54	22.5		22.52	20.22	20.72		20.47	2.05	-3.31604	9.95928
6	2023-04-05	C45	24.03	24.1	24.05	24.06	19.58	18.51	18.65	18.9133	5.14667	-0.219375	1.16423
7	2023-04-11	C15K	25.21	25.29	25.17	25.2233	19.59	19.46	19.38	19.4767	5.74667	0.380625	0.768105
8	2023-04-11	C46	25.5	26.07	26.12	25.8967	20.53	20.46	20.24	20.41	5.48667	0.120625	0.919789
9	2023-04-11	C29	23.18	23.06	23.03	23.09	18.56	18.49	18.32	18.4567	4.63333	-0.732708	1.66176
10	2023-05-08	C11 J	22.96	22.84	22.81	22.87	20.19	19.9	19.64	19.91	2.96	-2.40604	5.30018
11	2023-05-08	C15(1) J	23.22	22.03	21.77	22.34	18.02	17.72	18.12	17.9533	4.38667	-0.979375	1.97161
12	2023-05-08	C10 J	21.74	21.69	22.01	21.8133	19.19	18.56	19.11	18.9533	2.86	-2.50604	5.68059
13	2023-05-16	C4 J	24.24	24.17	24.18	24.1967	19.6	19.5		19.55	4.64667	-0.719375	1.64647
14	2023-05-16	C05	28.48	28.45	28.94	28.6233	19.1	19.14	18.83	19.0233	9.6	4.23396	0.0531437
15	2023-05-16	C2 J	22.43	22.29	22.25	22.3233	19.64	19.44	20.09	19.7233	2.6	-2.76604	6.80239
16	2023-05-16	C3 J	27.11	27	27.28	27.13	24.14	24.21	24.07	24.14	2.99	-2.37604	5.1911
										Average Control 𝚫CT	5.36604
EUTOPIC
No.	Date	Sample	ER𝛂 CT1	ER𝛂 CT2	ER𝛂 CT3	ER𝛂 Average CT	GAPDH CT1	GAPDH CT2	GAPDH CT3	GAPDH Average CT	∆Ct (Average ER𝛂 Ct - Average GAPDH Ct)	∆∆Ct (Sample ∆Ct- Average ∆Ct Control)	Normalized ER𝛂 amount relative to control 2-∆∆Ct
1	2023-03-29	Seu37	25.4	25.3	25.54	25.4133	19.67	19.53	19.49	19.5633	5.85	0.483958	0.715013
2	2023-04-03	Seu19	24.8	24.86		24.83	19.22	18.96		19.09	5.74	0.373958	0.771662
3	2023-04-10	Seu38	26.74	26.67	26.92	26.7767	19.2	18.99	19.2	19.13	7.64667	2.28063	0.205809
4	2023-04-11	Seu06	26.19	26.32	26.39	26.3	20.81	20.89	20.78	20.8267	5.47333	0.107292	0.928329
5	2023-04-11	Seu39	25.91	26.37	26.53	26.27	20.1	20.15	20.07	20.1067	6.16333	0.797292	0.575428
6	2023-05-08	Seu35	29.19	29.43	29.46	29.36	21.25	21.05	21.03	21.11	8.25	2.88396	0.13547
7	2023-05-16	E21	29.4	29.34	29.42	29.3867	21.52	21.3	21.17	21.33	8.05667	2.69062	0.154896
8	2023-06-13	E11(1)	30.71	31.32	31.31	31.1133	21.45	21.61	21.87	21.6433	9.47	4.10396	0.0581548
9	2022-08-18	Eu3 J	22.87	25.5	22.68	23.6833	19.29	20.65	21.15	20.3633	3.32	-2.04604	4.12971
10	2023-03-29	Eu4(1) J	20.52	20.74	21	20.7533	18.23	17.72	17.98	17.9767	2.77667	-2.58938	6.01838
11	2023-04-03	Seu40	25.68	25.79		25.735	22.23	22.47		22.35	3.385	-1.98104	3.94778
12	2023-04-11	Seu02	23.9	23.67	23.62	23.73	20.08	19.07	20.47	19.8733	3.85667	-1.50937	2.84687
13	2023-05-08	Eu3 J	24.84	24.81	24.88	24.8433	22.35	21.86	21.91	22.04	2.80333	-2.56271	5.90816
14	2023-05-08	E18	26.76	26.95	26.97	26.8933	23.69	23.65	23.59	23.6433	3.25	-2.11604	4.33503
15	2023-05-08	Eu1 J	23.68	23.73	23.96	23.79	19.03	19.88		19.455	4.335	-1.03104	2.0435
												Average 2-𝚫𝚫CT	2.18495
ECTOPIC
No.	Date	Sample	ER𝛂 CT1	ER𝛂 CT2	ER𝛂 CT3	ER𝛂 Average CT	GAPDH CT1	GAPDH CT2	GAPDH CT3	GAPDH Average CT	∆Ct (Average ER𝛂 Ct - Average GAPDH Ct)	∆∆Ct (Sample ∆Ct- Average ∆Ct Control)	Normalized ER𝛂 amount relative to control 2-∆∆Ct
1	2023-03-29	Sec41	30.48	30.39	30.45	30.44	22.13	21.85	21.7	21.8933	8.54667	3.18063	0.11029
2	2023-04-05	Sec35	31.75	31.72	31.92	31.7967	21.32	21.4	21.4	21.3733	10.4233	5.05729	0.0300333
3	2023-04-10	Sec15	26.57	26.66	26.64	26.6233	19.49	19.32	19.4	19.4033	7.22	1.85396	0.276632
4	2023-04-10	Sec07	28.76	28.63	28.94	28.7767	21.16	21.08	21.2	21.1467	7.63	2.26396	0.2082
5	2023-04-10	EC4	28.08	28.13	28.03	28.08	21.13	20.95	20.9	20.9933	7.08667	1.72063	0.303417
6	2023-04-11	Sec04	29.44	30.16	29.2	29.6	24.32	24.07	24.09	24.16	5.44	0.0739583	0.950028
7	2023-05-08	Sec26	32.54	32.44	32.52	32.5	22.74	22.7	22.38	22.6067	9.89333	4.52729	0.043366
8	2023-05-08	Sec11	32.02	31.78	33.46	32.42	25.11	24.47	24.71	24.7633	7.65667	2.29063	0.204387
9	2023-05-08	Sec27	29.95	30.27	30.03	30.0833	22.04	22.03	21.65	21.9067	8.17667	2.81063	0.142534
10	2023-05-16	Sec02	32.15	32.73	32.44	32.44	26.52	26.3	26.17	26.33	6.11	0.743958	0.597099
11	2023-05-16	Sec08	30.8	30.67	30.76	30.7433	21.17	20.97	20.29	20.81	9.93333	4.56729	0.0421802
12	2023-05-16	Sec40	33.1	33.18	34.05	33.4433	23.17	23.25	23.75	23.39	10.0533	4.68729	0.0388137
13	2023-06-13	Sec09	34.48	34.37	34.05	34.3	23.78	23.82	23.77	23.79	10.51	5.14396	0.0282823
14	2023-06-13	Sec28	35.33	35.6	35.44	35.4567	23.84	23.53	23.15	23.5067	11.95	6.58396	0.0104239
15	2023-06-13	Sec01	35.42	35.31	35.2	35.31	24.33	24.13	24.1	24.1867	11.1233	5.75729	0.0184877
16	2023-04-11	Sec06	26.75	29.51	28.93	28.3967	25.75	25.38	25.22	25.45	2.94667	-2.41937	5.34939
17	2023-04-10	Sec39	30.03	29.67	30.56	30.0867	25.6	25.49	25.89	25.66	4.42667	-0.939375	1.9177
18	2023-04-11	Sec37	26.47	26.44	26.71	26.54	21.64	21.78	22.22	21.88	4.66	-0.706042	1.63132
												Average 2-𝚫𝚫CT	0.661255

## Sheet: ER beta
CONTROL
No.	Date	Sample	ER𝛃 CT1	ER𝛃 CT2	ER𝛃 CT3	ER𝛃 Average CT	GAPDH CT1	GAPDH CT2	GAPDH CT3	GAPDH Average CT	∆Ct (Average ER𝛃 Ct - Average GAPDH Ct)	∆∆Ct (Average ∆Ct- Average ∆Ct Control)	Normalized ER𝛃 amount relative to control 2-∆∆Ct
1	2023-03-20	C13 J	21.15	21.08	21.32	21.1833	17.33	17.34	16.83	17.1667	4.01667	-0.758111	1.69127
2	2023-03-20	C14 J	21.32	21.1	20.66	21.0267	17.25	17.03	17.03	17.1033	3.92333	-0.851444	1.80431
3	2023-03-29	C22	24.05	24.39	24.25	24.23	21.57	21.47	21.33	21.4567	2.77333	-2.00144	4.00401
4	2023-04-03	C33	22.18	22.25		22.215	20.22	20.72		20.47	1.745	-3.02978	8.16684
5	2023-04-05	C45	21.72	21.63	21.73	21.6933	19.58	18.51	18.65	18.9133	2.78	-1.99478	3.98555
6	2023-04-11	C15K	22.53	22.78	23.1	22.8033	19.59	19.46	19.38	19.4767	3.32667	-1.44811	2.72851
7	2023-04-11	C46	24.11	24.02	23.97	24.0333	20.53	20.46	20.24	20.41	3.62333	-1.15144	2.22136
8	2023-04-11	C29	26.29	27.65	27.33	27.09	18.56	18.49	18.32	18.4567	8.63333	3.85856	0.0689381
9	2023-05-08	C11 J	24.26	24.48	24.52	24.42	20.19	19.9	19.64	19.91	4.51	-0.264778	1.20145
10	2023-05-08	C15(1) J	22.76	22.61	22.84	22.7367	18.02	17.72	18.12	17.9533	4.78333	0.00855556	0.994087
11	2023-05-08	C10 J	29.19	28.71	28.5	28.8	19.19	18.56	19.11	18.9533	9.84667	5.07189	0.029731
12	2023-05-16	C4 J	26.94	27.03	27.16	27.0433	19.6	19.5		19.55	7.49333	2.71856	0.151926
13	2023-05-16	C05	22.25	22.17	22.11	22.1767	19.1	19.14	18.83	19.0233	3.15333	-1.62144	3.07683
14	2023-05-16	C2 J	26.24	26.38	26.3	26.3067	19.64	19.44	20.09	19.7233	6.58333	1.80856	0.285477
15	2023-05-16	C3 J	28.83	28.48	28.4	28.57	24.14	24.21	24.07	24.14	4.43	-0.344778	1.26996
										Average Control 𝚫CT	4.77478
EUTOPIC
No.	Date	Sample	ER𝛃 CT1	ER𝛃 CT2	ER𝛃 CT3	ER𝛃 Average CT	GAPDH CT1	GAPDH CT2	GAPDH CT3	GAPDH Average CT	∆Ct (Average ER𝛃 Ct - Average GAPDH Ct)	∆∆Ct (Sample ∆Ct- Average ∆Ct Control)	Normalized ER𝛃 amount relative to control 2-∆∆Ct
1	2023-04-03	Seu11	23.25	23.6		23.425	21.69	22.66		22.175	1.25	-3.52478	11.5097
2	2023-04-10	Seu38	21.54	21.34	21.6	21.4933	19.2	18.99	19.2	19.13	2.36333	-2.41144	5.32007
3	2023-04-11	Seu02	22.37	22.36	22.39	22.3733	20.08	19.07	20.47	19.8733	2.5	-2.27478	4.83923
4	2023-04-11	Seu06	25.08	25.14	25.39	25.2033	20.81	20.89	20.78	20.8267	4.37667	-0.398111	1.31778
5	2023-05-08	Eu3 J	25.74	25.45	25.37	25.52	22.35	21.86	21.91	22.04	3.48	-1.29478	2.45339
6	2023-05-08	E18	27.51	27.52	27.61	27.5467	23.69	23.65	23.59	23.6433	3.90333	-0.871444	1.82949
7	2023-05-08	Seu35	22.15	22.12	22.18	22.15	21.25	21.05	21.03	21.11	1.04	-3.73478	13.3131
8	2023-05-16	Eu2 J	30.69	30.34	30.43	30.4867	26.49	26.51	26.42	26.4733	4.01333	-0.761444	1.69519
9	2023-05-16	E21	23.02	22.7	22.83	22.85	21.52	21.3	21.17	21.33	1.52	-3.25478	9.54522
10	2023-06-13	E11(1)	24.25	24.23	24.16	24.2133	21.45	21.61	21.87	21.6433	2.57	-2.20478	4.61004
												Average 2-𝚫𝚫CT	5.64332
ECTOPIC
No.	Date	Sample	ER𝛃 CT1	ER𝛃 CT2	ER𝛃 CT3	ER𝛃 Average CT	GAPDH CT1	GAPDH CT2	GAPDH CT3	GAPDH Average CT	∆Ct (Average ER𝛃 Ct - Average GAPDH Ct)	∆∆Ct (Sample ∆Ct- Average ∆Ct Control)	Normalized ER𝛃 amount relative to control 2-∆∆Ct
1	2023-04-05	Sec35	24.35	24.28	24.19	24.2733	21.32	21.4	21.4	21.3733	2.9	-1.87478	3.66745
2	2023-04-10	Sec15	22.12	22.1	22.18	22.1333	19.49	19.32	19.4	19.4033	2.73	-2.04478	4.1261
3	2023-04-10	Sec07	23.37	23.42	23.28	23.3567	21.16	21.08	21.2	21.1467	2.21	-2.56478	5.91664
4	2023-04-10	Sec39	27.77	27.77	27.96	27.8333	25.6	25.49	25.89	25.66	2.17333	-2.60144	6.06894
5	2023-04-11	Sec06	28.01	28.19	28.47	28.2233	25.75	25.38	25.22	25.45	2.77333	-2.00144	4.00401
6	2023-05-08	Sec26	24.36	24.5	24.21	24.3567	22.74	22.7	22.38	22.6067	1.75	-3.02478	8.13858
7	2023-05-08	Sec11	27.3	27.55	27.79	27.5467	25.11	24.47	24.71	24.7633	2.78333	-1.99144	3.97635
8	2023-05-08	Sec27	25.25	25.01	24.97	25.0767	22.04	22.03	21.65	21.9067	3.17	-1.60478	3.04149
9	2023-05-16	Sec02	30.29	31.25	30.26	30.6	26.52	26.3	26.17	26.33	4.27	-0.504778	1.4189
10	2023-05-16	Sec08	23	22.98	23.05	23.01	21.17	20.97	20.29	20.81	2.2	-2.57478	5.95779
11	2023-05-16	Sec40	26.53	26.26	26.07	26.2867	23.17	23.25	23.75	23.39	2.89667	-1.87811	3.67593
12	2023-06-13	Sec09	25.83	25.7	25.99	25.84	23.78	23.82	23.77	23.79	2.05	-2.72478	6.61058
13	2023-06-13	Sec28	26	25.73	25.79	25.84	23.84	23.53	23.15	23.5067	2.33333	-2.44144	5.43185
14	2023-06-13	Sec01	26.31	26.27	26.36	26.3133	24.33	24.13	24.1	24.1867	2.12667	-2.64811	6.26846
												Average 2-𝚫𝚫CT	4.87879

## Sheet: PR-A
		qRT-PCR for PR-A
	CONTROL
	No.	Samples	Cq 1PRA	Cq 2PRA	Cq 3PRA	Mean Cq PRA	Cq 1GAPDH	Cq 2GAPDH	Cq 3GAPDH	Mean Cq GAPDH	ΔCT PRA	ΔΔCTPRA	2-^ΔΔCTPRA
	1	C19	29.8	30.21		30	22.17	22.23		22.2	7.8	-2.82936	7.10758
	2	C33	26.89	24.39		25.64	15.71	16.68		16.195	9.445	-1.18436	2.27262
	3	C15K	27.85	27.69		27.77	19.49	19		19.245	8.525	-2.10436	4.30007
	4	C46	33.64	34.22		33.93	25.61	25.68		25.645	8.285	-2.34436	5.07835
	5	C29		28.92		28.92	15.77	15.6		15.685	13.235	2.60564	0.164295
	6	C13 J	27.36	27.61	26.45	27.14	17.33	17.34	16.83	17.1667	9.97333	-0.656026	1.57574
	7	C11 J	30.11	29.45	29.68	29.7467	20.19	19.9	19.64	19.91	9.83667	-0.792692	1.7323
	8	C15(1) J	30.78	30.47	30.37	30.54	18.02	17.72	18.12	17.9533	12.5867	1.95731	0.257509
	9	C10 J	34.3	34.42	35.15	34.6233	19.19	18.56	19.11	18.9533	15.67	5.04064	0.030382
	10	C4 J	31.55	31	31.36	31.3033	19.6	19.5		19.55	11.7533	1.12397	0.458828
	11	C05	31.7	30.91		31.305	21.46			21.46	9.845	-0.784359	1.72233
	12	C2 J	32.01	31.65	31.37	31.83	19.64	19.44	20.09	19.7233	12.1067	1.47731	0.359158
	13	C3 J	33.27	33.25		33.26	24.14	24.21	24.07	24.14	9.12	-1.50936	2.84684
										Average Control 𝚫CT	10.6294
	EUTOPIC
	No.	Samples	Cq 1PRA	Cq 2PRA	Cq 3PRA	Mean Cq PRA	Cq 1GAPDH	Cq 2GAPDH	Cq 3GAPDH	Mean Cq GAPDH	ΔCT PRA	ΔΔCTPRA	2-^ΔΔCTPRA
	1	Seu02	32.24	31.96		32.1	20.08	19.07	20.47	19.8733	12.2267	1.59731	0.330493
	2	Seu19		32.75		32.75	18.36	18.14		18.25	14.5	3.87064	0.068363
	3	Seu38	27.31	26.2		26.755		15.08		15.08	11.675	1.04564	0.48443
	4	Seu40	32.47	32.95		32.71	22.23	22.47		22.35	10.36	-0.269359	1.20527
	5	Seu06	33.35	32.43		32.89	17.58	17.67		17.625	15.265	4.63564	0.0402284
	6	Seu39	29.12	29.01		29.065	18.35	17.97		18.16	10.905	0.275641	0.826083
	7	Eu4(1) J	29.19	29.9	30.65	29.9133	18.23	17.72	17.98	17.9767	11.9367	1.30731	0.404074
	8	Eu1 J	32.55	32.37	33.34	32.7533	19.03	19.88		19.455	13.2983	2.66897	0.157238
	9	E18	30.08	29.17		29.625	16.17	14.45		15.31	14.315	3.68564	0.0777162
	10	Seu35	25.04	27.74		26.39	15.23	14.25		14.74	11.65	1.02064	0.492897
	11	E21	29.45	29.66		29.555	16.26	16.11		16.185	13.37	2.74064	0.149618
	12	Eu2 J	35.66	35.63	35.32	35.5367	26.49	26.51	26.42	26.4733	9.06333	-1.56603	2.96088
	13	Eu3 J	30.67	30.02	30.56	30.4167	22.35	21.86	21.91	22.04	8.37667	-2.25269	4.76571
	14	Seu37	28.03	27.68		27.855	20.15	20.17		20.16	7.695	-2.93436	7.64417
												Average 2-𝚫𝚫CT	1.40051
	ECTOPIC
	No.	Samples	Cq 1PRA	Cq 2PRA	Cq 3PRA	Mean Cq PRA	Cq 1GAPDH	Cq 2GAPDH	Cq 3GAPDH	Mean Cq GAPDH	Δ1 PRA	ΔΔ1PRA	2-^ΔΔ1PRA
	1	Sec35	30.87	30.45		30.66	19.8	20.18		19.99	10.67	0.040641	0.972223
	2	Sec01	31.33	31.23		31.28	21.1	21.18		21.14	10.14	-0.489359	1.40382
	3	Sec15	31.28	31.64		31.46	15.96	15.44		15.7	15.76	5.13064	0.0285445
	4	Sec41	33.31	33.14	33.41	33.2867	22.13	21.85	21.7	21.8933	11.3933	0.763974	0.588872
	5	Sec07	30.19	30.16	30.91	30.42	21.16	21.08	21.2	21.1467	9.27333	-1.35603	2.55979
	6	Sec39	32.32	32.2		32.26	20.12	20.25		20.185	12.075	1.44564	0.367129
	7	Sec06	31.71	32.19		31.95	18.6	18.27		18.435	13.515	2.88564	0.135312
	8	EC4 J	31.28	31.03	31.37	31.2267	21.13	20.95	20.9	20.9933	10.2333	-0.396026	1.31588
	9	Sec26	30.8	31.03		30.915	18.46	18.75		18.605	12.31	1.68064	0.311944
	10	Sec11	30.4	30.85		30.625	21.74	21.69		21.715	8.91	-1.71936	3.2929
	11	Sec04	29.36	29.98		29.67	19.63	19.35		19.49	10.18	-0.449359	1.36543
	12	Sec02	33.51	34.1		33.805	18.87	18.72		18.795	15.01	4.38064	0.048006
	13	Sec28	32.84	33.03		32.935	24.54	24.54		24.54	8.395	-2.23436	4.70554
	14	Sec08	28.29	28.37	28.23	28.2967	21.17	20.97	20.29	20.81	7.48667	-3.14269	8.83171
												Average 2-𝚫𝚫CT	1.85194

## Sheet: PR-B
		qRT-PCR for PR-B
	CONTROL
	No.	Samples	Cq 1PRB	Cq 2PRB	Cq 3 PRB	Mean Cq PRB	Cq 1GAPDH	Cq 2GAPDH	Cq 3GAPDH	Mean Cq GAPDH	Δ1 PRB	ΔΔ1PRB	2-^ΔΔ1PRB
	1	C19	33.29	33.03		33.16	22.17	22.23		22.2	10.96	-0.189412	1.1403
	2	C28	29.16	29.57		29.37	15.39	15.88		15.64	13.73	2.58059	0.167173
	3	C45	33.46	33.43		33.45	19.03	19.34		19.18	14.27	3.12059	0.114977
	4	C22	29.42	29.44		29.43	20.34	20.45		20.4	9.03	-2.11941	4.34517
	5	C14 J	26.57	26.62	28.02	27.07	17.25	17.03	17.03	17.1033	9.96667	-1.18275	2.27008
	6	C33	29.1	27.21		28.155	15.71	16.68		16.195	11.96	0.810588	0.570149
	7	C15K	31.14	31.16		31.15	19.49	19		19.245	11.905	0.755588	0.592305
	8	C46	33.29	32.99		33.14	21.03	21.16		21.095	12.045	0.895588	0.537528
	9	C29	27.17	28.48		27.825	15.77	15.6		15.685	12.14	0.990588	0.503273
	10	C13 J	26.23	26.39		26.31	17.33	17.34	16.83	17.1667	9.14333	-2.00608	4.01689
	11	C11 J	29.71	29.56	28.45	29.24	20.19	19.9	19.64	19.91	9.33	-1.81941	3.52937
	12	C15(1) J	30.13	29.08		29.605	18.02	17.72	18.12	17.9533	11.6517	0.502255	0.706002
	13	C10 J	30.77	30.89	31.05	30.9033	19.19	18.56	19.11	18.9533	11.95	0.800588	0.574115
	14	C4 J	29.47	29.5	31.1	30.0233	19.6	19.5		19.55	10.4733	-0.676078	1.59779
	15	C05	34.42	33.53		33.975	22.48	22.62		22.55	11.425	0.275588	0.826113
	16	C2 J	30.27	30.45	29.38	30.0333	19.64	19.44	20.09	19.7233	10.31	-0.839412	1.78932
	17	C3 J	33.5	33.73	32.94	33.39	24.14	24.21	24.07	24.14	9.25	-1.89941	3.73061
										Average Control 𝚫CT	11.1494
	EUTOPIC
	No.	Samples	Cq 1PRB	Cq 2PRB	Cq 3 PRB	Mean Cq PRB	Cq 1GAPDH	Cq 2GAPDH	Cq 3GAPDH	Mean Cq GAPDH	Δ1 PRB	ΔΔ1PRB	2-^ΔΔ1PRB
	1	Seu37	32.83	32.11		32.47	23.45	18.73		21.09	11.38	0.230588	0.852287
	2	Seu19	33.55	33.04		33.295	18.36	18.14		18.25	15.045	3.89559	0.067191
	3	Seu38	30.22	30.98		30.6	16.19	16.53		16.36	14.24	3.09059	0.117392
	4	Seu40	32.5	33.82	32.5	32.94	22.23	22.47		22.35	10.59	-0.559412	1.47367
	5	Seu06	27.07	26.71		26.89	17.58	17.67		17.625	9.265	-1.88441	3.69202
	6	Seu39	30.52	30.72	31.82	31.02	20.1	20.15	20.07	20.1067	10.9133	-0.236078	1.17779
	7	Seu02	27.81	28.01		27.91	20.5	19.87		20.185	7.725	-3.42441	10.7362
	8	Eu4(1) J	27.61	27.31		27.46	18.23	17.72	17.98	17.9767	9.48333	-1.66608	3.17351
	9	Eu3 J	30.42	30.45	30.27	30.38	22.35	21.86	21.91	22.04	8.34	-2.80941	7.00999
	10	Eu1 J	33.29	33.19	32.34	32.94	19.03	19.88		19.455	13.485	2.33559	0.198115
	11	E18	27.27	27.14		27.205	16.17	14.45		15.31	11.895	0.745588	0.596425
	12	Seu35	31.54	31.42		31.48	16.17	15.36		15.765	15.715	4.56559	0.04223
	13	Seu21	35.08	32.73		33.905	16.26	16.11		16.185	17.72	6.57059	0.010521
												Average 2-𝚫𝚫CT	2.2421
	ECTOPIC
	No.	Samples	Cq 1PRB	Cq 2PRB	Cq 3 PRB	Mean Cq PRB	Cq 1GAPDH	Cq 2GAPDH	Cq 3GAPDH	Mean Cq GAPDH	Δ1 PRB	ΔΔ1PRB	2-^ΔΔ1PRB
	1	Sec35	30.88			30.88	20.71	20.6		20.66	10.22	-0.929412	1.9045
	2	Sec37	36.5	36.6		36.55	29.72	24.67		27.19	9.36	-1.78941	3.45674
	3	Sec15	32.15	32.52		32.34	15.96	15.44		15.7	16.64	5.49059	0.0222417
	4	Sec41	32.67	31.16	31.34	31.7233	22.13	21.85	21.7	21.8933	9.83	-1.31941	2.49564
	5	Sec39	29.15	28.01		28.58	20.19	20.23		20.21	8.37	-2.77941	6.86572
	6	Sec06	28.01	28.33		28.17	18.6	18.27		18.435	9.735	-1.41441	2.66551
	7	Sec07	31.33	31.02		31.175	23.02	23.32		23.17	8.005	-3.14441	8.84224
	8	EC4 J	31.42	31.01	29.95	30.7933	21.13	20.95	20.9	20.9933	9.8	-1.34941	2.54808
	9	Sec26	31.11	31.81		31.46	18.46	18.75		18.605	12.855	1.70559	0.306596
	10	Sec27	36.97	35.42		36.195	29.98	24.68		27.33	8.865	-2.28441	4.87165
	11	Sec02	30.05	30.57		30.31	18.87	18.72		18.795	11.515	0.365588	0.776152
	12	Sec01	30.02	30.13		30.075	21.1	21.18		21.14	8.935	-2.21441	4.64092
												Average 2-𝚫𝚫CT	3.283
